# Supplementary material for: Poly[[aqua­[μ3-(2,6-2H2)-isonicotinato-κ3 N:O:O′][μ2-(2,6-2H2)-isonicotinato-κ2 N:O]manganese(II)] ethanol solvate]
Source: Acta Crystallogr Sect E Struct Rep Online. 2008 Jul 16;64(Pt 8):m1032. doi: 10.1107/S1600536808016206 (PMC2961953; doi:10.1107/S1600536808016206)
Supplement: Supplementary file 1 [file e-64-m1032-sup1.cif]

##############################################################################
###                                                                        ###
###        Electronic paper (Acta Crystallographica Section E)             ###
###                                                                        ###
##############################################################################
#                                                                            #
# This CIF contains the data in a paper accepted for publication in Acta     #
# Crystallographica Section E. It conforms to the requirements of Notes      #
# for Authors for Section E, and has been peer reviewed under the auspices   #
# of the IUCr Commission on Journals.                                        #
#                                                                            #
# Full details of the Crystallographic Information File format               #
# are given in the paper "The Crystallographic Information File (CIF):       #
# a New Standard Archive File for Crystallography" by S. R. Hall, F. H.      #
# Allen and I. D. Brown [Acta Cryst. (1991), A47, 655-685].                  #
#                                                                            #
# The current version of the core CIF dictionary is obtainable from          #
# ftp://ftp.iucr.org/pub/cif_core.dic. The current version number is 2.4.    #
#                                                                            #
# Software is freely available for graphical display of the structure(s) in  #
# this CIF.  For information consult the CIF home page http://www.iucr.org/  #
# cif/home.html                                                              #
#                                                                            #
# This file may be used for bona fide research purposes within the           #
# scientific community so long as proper attribution is given to the journal # 
# article from which it was obtained.                                        #
#                                                                            #
##############################################################################
                                             
data_I
_audit_creation_method     SHELXL97
_chemical_name_systematic
;
Poly[[aqua[\m~3~-(2,6-^2^H~2~)-isonicotinato-\k^3^N:O:O'][\m~2~-(2,6-^2^H~2~)-
isonicotinato-\k^2^N:O]manganese(II)] ethanol solvate]
;
_chemical_name_common     ?
_chemical_formula_moiety     'C12 H6 D4 Mn N2 O5 , C2 H6 O'
_chemical_formula_sum     'C14 H12 D4 Mn N2 O6'
_chemical_formula_iupac     '[Mn (C6 H2 D2 N O2)2 (H2 O)] , C2 H6 O'
_chemical_formula_weight     367.24
_chemical_melting_point     ?
_symmetry_cell_setting     monoclinic
_symmetry_space_group_name_H-M     'P 21/n'
_symmetry_space_group_name_HALL     '-P 2yn'
loop_
    _symmetry_equiv_pos_as_xyz
    'x, y, z'
    '-x+1/2, y+1/2, -z+1/2'
    '-x, -y, -z'
    'x-1/2, -y-1/2, z-1/2'
_cell_length_a     10.903(2)
_cell_length_b     12.180(2)
_cell_length_c     13.015(3)
_cell_angle_alpha     90.00
_cell_angle_beta     110.02(3)
_cell_angle_gamma     90.00
_cell_volume     1623.9(6)
_cell_formula_units_Z     4
_cell_measurement_reflns_used     19580
_cell_measurement_theta_min     3.00
_cell_measurement_theta_max     27.48
_cell_measurement_temperature     293(2)
_exptl_crystal_description     block
_exptl_crystal_colour     yellow
_exptl_crystal_size_max     0.20
_exptl_crystal_size_mid     0.20
_exptl_crystal_size_min     0.20
_exptl_crystal_density_diffrn     1.502
_exptl_crystal_density_meas     ?
_exptl_crystal_density_method     'not measured'
_exptl_crystal_F_000     748
_exptl_absorpt_coefficient_mu     0.844
_exptl_absorpt_correction_type     multi-scan
_exptl_absorpt_process_details     '(CrystalClear; Rigaku, 2005)'
_exptl_absorpt_correction_T_min     0.795
_exptl_absorpt_correction_T_max     0.841
_exptl_special_details
;
;
_diffrn_ambient_temperature     293(2)
_diffrn_radiation_type     MoK\a
_diffrn_radiation_wavelength     0.71073
_diffrn_radiation_source     'fine-focus sealed tube'
_diffrn_radiation_monochromator     graphite
_diffrn_measurement_device_type     'Rigaku Mercury2 (2x2 bin mode)'
_diffrn_measurement_method     'CCD profile fitting'
_diffrn_detector_area_resol_mean     13.6612
_diffrn_reflns_number     16339
_diffrn_reflns_av_R_equivalents     0.0421
_diffrn_reflns_av_sigmaI/netI     0.0317
_diffrn_reflns_theta_min     3.00
_diffrn_reflns_theta_max     27.48
_diffrn_reflns_theta_full     27.48
_diffrn_measured_fraction_theta_max     0.997
_diffrn_measured_fraction_theta_full     0.997
_diffrn_reflns_limit_h_min     -14
_diffrn_reflns_limit_h_max     14
_diffrn_reflns_limit_k_min     -15
_diffrn_reflns_limit_k_max     15
_diffrn_reflns_limit_l_min     -16
_diffrn_reflns_limit_l_max     16
_diffrn_standards_number     ?
_diffrn_standards_interval_count     ?
_diffrn_standards_interval_time     ?
_diffrn_standards_decay_%     ?
_refine_special_details
;
Refinement of <i>F</i>^2^ against ALL reflections. The weighted <i>R</i>-factor
<i>wR</i> and goodness of fit <i>S</i> are based on <i>F</i>^2^, conventional
<i>R</i>-factors <i>R</i> are based on <i>F</i>, with <i>F</i> set to zero for
negative <i>F</i>^2^. The threshold expression of <i>F</i>^2^ >
\s(<i>F</i>^2^) is used only for calculating <i>R</i>-factors(gt) <i>etc</i>.
and is not relevant to the choice of reflections for refinement.
<i>R</i>-factors based on <i>F</i>^2^ are statistically about twice as large
as those based on <i>F</i>, and <i>R</i>- factors based on ALL data will be
even larger.
;
_reflns_number_total     3701
_reflns_number_gt     3087
_reflns_threshold_expression     I>2\s(I)
_refine_ls_structure_factor_coef     Fsqd
_refine_ls_matrix_type     full
_refine_ls_R_factor_all     0.0493
_refine_ls_R_factor_gt     0.0401
_refine_ls_wR_factor_gt     0.1333
_refine_ls_wR_factor_ref     0.1416
_refine_ls_goodness_of_fit_ref     1.058
_refine_ls_restrained_S_all     1.058
_refine_ls_number_reflns     3701
_refine_ls_number_parameters     248
_refine_ls_number_restraints     0
_refine_ls_hydrogen_treatment     mixed
_refine_ls_weighting_scheme     calc
_refine_ls_weighting_details
                  'calc w = 1/[\s^2^(Fo^2^)+(0.1P)^2^] where P=(Fo^2^+2Fc^2^)/3'
_atom_sites_solution_hydrogens     geom
_atom_sites_solution_primary     direct
_atom_sites_solution_secondary     difmap
_refine_ls_shift/su_max     0.000
_refine_ls_shift/su_mean     0.000
_refine_diff_density_max     0.523
_refine_diff_density_min     -0.521
_refine_ls_extinction_method     none
_refine_ls_extinction_coef     ?
loop_
    _atom_type_symbol
    _atom_type_description
    _atom_type_scat_dispersion_real
    _atom_type_scat_dispersion_imag
    _atom_type_scat_source
    'C' 'C' 0.0033 0.0016
                         'International Tables Vol C Tables 4.2.6.8 and 6.1.1.4'
    'H' 'H' 0.0000 0.0000
                         'International Tables Vol C Tables 4.2.6.8 and 6.1.1.4'
    'N' 'N' 0.0061 0.0033
                         'International Tables Vol C Tables 4.2.6.8 and 6.1.1.4'
    'O' 'O' 0.0106 0.0060
                         'International Tables Vol C Tables 4.2.6.8 and 6.1.1.4'
    'Mn' 'Mn' 0.3368 0.7283
                         'International Tables Vol C Tables 4.2.6.8 and 6.1.1.4'
    'D' 'D' 0.0000 0.0000
                         'International Tables Vol C Tables 4.2.6.8 and 6.1.1.4'
_computing_data_collection     'CrystalClear (Rigaku, 2005)'
_computing_cell_refinement     'CrystalClear (Rigaku, 2005)'
_computing_data_reduction     'CrystalClear (Rigaku, 2005)'
_computing_structure_solution     'SHELXS97 (Sheldrick, 2008)'
_computing_structure_refinement     'SHELXL97 (Sheldrick, 2008)'
_computing_molecular_graphics     'SHELXTL (Sheldrick, 2008)'
_computing_publication_material     'SHELXL97 (Sheldrick, 2008)'
loop_
    _atom_site_type_symbol
    _atom_site_label
    _atom_site_fract_x
    _atom_site_fract_y
    _atom_site_fract_z
    _atom_site_U_iso_or_equiv
    _atom_site_adp_type
    _atom_site_calc_flag
    _atom_site_refinement_flags
    _atom_site_occupancy
    _atom_site_disorder_assembly
    _atom_site_disorder_group
    Mn Mn1 0.93671(3) 0.50175(2) 0.16410(2) 0.02182(15) Uani d . 1 . .
    O O5 0.87201(17) 0.38008(13) 0.03681(14) 0.0391(4) Uani d . 1 . .
    O O4 0.79806(18) 0.41661(16) 0.22877(17) 0.0411(4) Uani d . 1 . .
    N N1 0.77113(19) 0.61593(15) 0.06381(16) 0.0334(4) Uani d . 1 . .
    C C7 0.7734(2) 0.27522(17) -0.12181(17) 0.0260(4) Uani d . 1 . .
    C C12 0.8682(2) 0.36318(16) -0.05830(18) 0.0268(4) Uani d . 1 . .
    C C11 0.6930(3) 0.2208(2) -0.0751(2) 0.0395(6) Uani d . 1 . .
    C C5 0.7818(2) 0.72543(19) 0.0584(2) 0.0376(5) Uani d . 1 . .
    C C8 0.7617(2) 0.2480(2) -0.2283(2) 0.0353(5) Uani d . 1 . .
    C C1 0.6582(2) 0.5717(2) 0.0011(2) 0.0404(6) Uani d . 1 . .
    C C2 0.5536(2) 0.63237(19) -0.0664(2) 0.0395(6) Uani d . 1 . .
    C C3 0.5668(2) 0.74530(17) -0.07336(16) 0.0273(4) Uani d . 1 . .
    C C4 0.6847(2) 0.79184(19) -0.00909(19) 0.0358(5) Uani d . 1 . .
    C C6 0.4577(2) 0.81308(17) -0.15183(17) 0.0274(4) Uani d . 1 . .
    O O3 0.34326(15) 0.77890(14) -0.17448(14) 0.0386(4) Uani d . 1 . .
    O O2 0.49329(16) 0.89829(13) -0.18801(14) 0.0385(4) Uani d . 1 . .
    O O1 0.9325(2) 0.40991(17) -0.10687(17) 0.0554(5) Uani d . 1 . .
    C C10 0.6056(3) 0.1433(2) -0.1362(2) 0.0409(6) Uani d . 1 . .
    C C9 0.6720(2) 0.1688(2) -0.2837(2) 0.0355(5) Uani d . 1 . .
    N N2 0.59483(18) 0.11618(15) -0.23923(15) 0.0311(4) Uani d . 1 . .
    O O6 0.6716(3) 0.5555(2) 0.3174(4) 0.1366(18) Uani d . 1 . .
    H H6A 0.7151(3) 0.6101(2) 0.3078(4) 0.205 Uiso d R 1 . .
    C C14 0.5578(4) 0.5893(4) 0.3214(6) 0.118(2) Uani d . 1 . .
    H H14A 0.5176(4) 0.6222(4) 0.2618(6) 0.142 Uiso d R 1 . .
    H H14B 0.5716(4) 0.6358(4) 0.3729(6) 0.142 Uiso d R 1 . .
    C C13 0.4751(7) 0.5076(5) 0.3359(7) 0.132(3) Uani d . 1 . .
    H H13A 0.3950(7) 0.5394(5) 0.3370(7) 0.197 Uiso d R 1 . .
    H H13B 0.4566(7) 0.4556(5) 0.2771(7) 0.197 Uiso d R 1 . .
    H H13C 0.5183(7) 0.4711(5) 0.4041(7) 0.197 Uiso d R 1 . .
    H H8A 0.804(3) 0.287(2) -0.269(2) 0.038(7) Uiso d . 1 . .
    D D3 0.662(2) 0.1472(19) -0.355(2) 0.028(6) Uiso d . 1 . .
    D D1 0.648(4) 0.495(3) 0.008(3) 0.063(12) Uiso d . 1 . .
    D D4 0.549(3) 0.109(2) -0.105(3) 0.044(7) Uiso d . 1 . .
    H H4A 0.701(3) 0.872(2) -0.015(2) 0.044(7) Uiso d . 1 . .
    D D2 0.864(3) 0.758(2) 0.109(2) 0.044(7) Uiso d . 1 . .
    H H11A 0.708(3) 0.236(3) 0.002(3) 0.065(10) Uiso d . 1 . .
    H H2A 0.472(3) 0.591(3) -0.105(3) 0.066(10) Uiso d . 1 . .
    H H1W 0.758(4) 0.351(3) 0.202(3) 0.069(10) Uiso d . 1 . .
    H H2W 0.751(4) 0.450(3) 0.252(3) 0.066(11) Uiso d . 1 . .
loop_
    _atom_site_aniso_label
    _atom_site_aniso_U_11
    _atom_site_aniso_U_22
    _atom_site_aniso_U_33
    _atom_site_aniso_U_12
    _atom_site_aniso_U_13
    _atom_site_aniso_U_23
    Mn1 0.0206(2) 0.0197(2) 0.0215(2) -0.00130(10) 0.00247(15) -0.00019(10)
    O5 0.0464(10) 0.0376(9) 0.0314(9) -0.0144(7) 0.0108(7) -0.0118(7)
    O4 0.0420(10) 0.0345(9) 0.0554(11) -0.0090(8) 0.0275(9) -0.0037(8)
    N1 0.0309(10) 0.0305(9) 0.0331(10) 0.0022(8) 0.0037(8) 0.0083(7)
    C7 0.0240(10) 0.0263(10) 0.0262(10) -0.0052(8) 0.0067(8) -0.0016(8)
    C12 0.0233(10) 0.0227(10) 0.0313(11) -0.0033(8) 0.0054(8) -0.0014(8)
    C11 0.0475(14) 0.0470(13) 0.0266(12) -0.0224(11) 0.0159(10) -0.0072(10)
    C5 0.0368(13) 0.0316(11) 0.0339(12) -0.0019(10) -0.0014(10) 0.0003(9)
    C8 0.0331(12) 0.0427(14) 0.0344(12) -0.0145(10) 0.0173(10) -0.0070(10)
    C1 0.0309(12) 0.0290(12) 0.0532(15) -0.0014(9) 0.0042(10) 0.0125(10)
    C2 0.0299(12) 0.0307(12) 0.0488(15) -0.0029(9) 0.0018(10) 0.0105(10)
    C3 0.0280(10) 0.0297(11) 0.0237(10) 0.0024(8) 0.0083(8) 0.0076(8)
    C4 0.0389(13) 0.0268(11) 0.0337(12) -0.0038(10) 0.0022(10) 0.0015(9)
    C6 0.0308(11) 0.0272(10) 0.0228(10) 0.0021(8) 0.0074(8) 0.0046(8)
    O3 0.0279(8) 0.0365(9) 0.0472(10) 0.0006(7) 0.0074(7) 0.0112(7)
    O2 0.0381(9) 0.0329(8) 0.0362(9) -0.0031(7) 0.0021(7) 0.0171(7)
    O1 0.0586(12) 0.0619(12) 0.0511(12) -0.0404(10) 0.0255(10) -0.0110(9)
    C10 0.0474(14) 0.0483(14) 0.0303(12) -0.0261(12) 0.0175(11) -0.0060(10)
    C9 0.0390(13) 0.0431(13) 0.0277(12) -0.0136(10) 0.0157(10) -0.0124(9)
    N2 0.0320(10) 0.0329(10) 0.0261(9) -0.0122(8) 0.0071(7) -0.0055(7)
    O6 0.103(2) 0.0659(18) 0.295(5) -0.0334(17) 0.138(3) -0.077(3)
    C14 0.064(3) 0.085(3) 0.216(7) -0.019(2) 0.062(3) -0.044(3)
    C13 0.098(5) 0.143(6) 0.184(8) -0.016(3) 0.087(5) 0.011(4)
_geom_special_details
;
All e.s.d.'s (except the e.s.d. in the dihedral angle between two l.s. planes)
are estimated using the full covariance matrix. The cell e.s.d.'s are taken
into account individually in the estimation of e.s.d.'s in distances, angles
and torsion angles; correlations between e.s.d.'s in cell parameters are only
used when they are defined by crystal symmetry. An approximate (isotropic)
treatment of cell e.s.d.'s is used for estimating e.s.d.'s involving l.s.
planes.
;
loop_
    _geom_bond_atom_site_label_1
    _geom_bond_atom_site_label_2
    _geom_bond_site_symmetry_2
    _geom_bond_distance
    _geom_bond_publ_flag
    Mn1 O1 3_765 2.1151(18) ?
    Mn1 O5 . 2.1537(16) ?
    Mn1 O2 4_676 2.1806(16) ?
    Mn1 O4 . 2.2228(18) ?
    Mn1 N2 4_666 2.2656(18) ?
    Mn1 N1 . 2.2987(19) ?
    O5 C12 . 1.242(3) ?
    O4 H2W . 0.79(4) ?
    O4 H1W . 0.92(4) ?
    N1 C1 . 1.336(3) ?
    N1 C5 . 1.343(3) ?
    C7 C8 . 1.388(3) ?
    C7 C11 . 1.393(3) ?
    C7 C12 . 1.521(3) ?
    C12 O1 . 1.232(3) ?
    C11 H11A . 0.98(4) ?
    C11 C10 . 1.384(3) ?
    C5 C4 . 1.382(3) ?
    C5 D2 . 0.99(3) ?
    C8 H8A . 0.95(3) ?
    C8 C9 . 1.387(3) ?
    C1 C2 . 1.390(3) ?
    C1 D1 . 0.94(3) ?
    C2 H2A . 1.00(3) ?
    C2 C3 . 1.389(3) ?
    C3 C4 . 1.392(3) ?
    C3 C6 . 1.519(3) ?
    C4 H4A . 1.00(3) ?
    C6 O3 . 1.251(3) ?
    C6 O2 . 1.255(3) ?
    O2 Mn1 4_575 2.1806(16) ?
    O1 Mn1 3_765 2.1151(18) ?
    C10 N2 . 1.346(3) ?
    C10 D4 . 0.95(3) ?
    C9 N2 . 1.336(3) ?
    C9 D3 . 0.93(3) ?
    N2 Mn1 4_565 2.2656(18) ?
    O6 H6A . 0.8499 ?
    O6 C14 . 1.325(5) ?
    C14 H14A . 0.8499 ?
    C14 H14B . 0.8500 ?
    C14 C13 . 1.397(7) ?
    C13 H13A . 0.9599 ?
    C13 H13C . 0.9600 ?
    C13 H13B . 0.9602 ?
loop_
    _geom_angle_atom_site_label_1
    _geom_angle_atom_site_label_2
    _geom_angle_atom_site_label_3
    _geom_angle_site_symmetry_1
    _geom_angle_site_symmetry_3
    _geom_angle
    _geom_angle_publ_flag
    O1 Mn1 O5 3_765 . 99.32(7) ?
    O1 Mn1 O2 3_765 4_676 90.33(8) ?
    O5 Mn1 O2 . 4_676 169.24(7) ?
    O1 Mn1 O4 3_765 . 177.07(8) ?
    O5 Mn1 O4 . . 83.34(7) ?
    O2 Mn1 O4 4_676 . 87.12(8) ?
    O1 Mn1 N2 3_765 4_666 92.38(8) ?
    O5 Mn1 N2 . 4_666 88.71(7) ?
    O2 Mn1 N2 4_676 4_666 86.11(7) ?
    O4 Mn1 N2 . 4_666 88.90(7) ?
    O1 Mn1 N1 3_765 . 89.17(8) ?
    O5 Mn1 N1 . . 89.58(7) ?
    O2 Mn1 N1 4_676 . 95.35(7) ?
    O4 Mn1 N1 . . 89.63(7) ?
    N2 Mn1 N1 4_666 . 177.87(6) ?
    C12 O5 Mn1 . . 140.47(14) ?
    H2W O4 H1W . . 107(3) ?
    H2W O4 Mn1 . . 122(3) ?
    H1W O4 Mn1 . . 124(2) ?
    C1 N1 C5 . . 116.52(19) ?
    C1 N1 Mn1 . . 118.92(15) ?
    C5 N1 Mn1 . . 124.44(15) ?
    C8 C7 C11 . . 117.73(19) ?
    C8 C7 C12 . . 121.61(18) ?
    C11 C7 C12 . . 120.64(19) ?
    O1 C12 O5 . . 127.2(2) ?
    O1 C12 C7 . . 116.5(2) ?
    O5 C12 C7 . . 116.30(18) ?
    H11A C11 C10 . . 124(2) ?
    H11A C11 C7 . . 117(2) ?
    C10 C11 C7 . . 119.1(2) ?
    N1 C5 C4 . . 123.6(2) ?
    N1 C5 D2 . . 115.9(16) ?
    C4 C5 D2 . . 120.4(16) ?
    H8A C8 C9 . . 116.9(16) ?
    H8A C8 C7 . . 123.2(16) ?
    C9 C8 C7 . . 119.5(2) ?
    N1 C1 C2 . . 123.9(2) ?
    N1 C1 D1 . . 117(2) ?
    C2 C1 D1 . . 119(2) ?
    H2A C2 C3 . . 124.0(19) ?
    H2A C2 C1 . . 117(2) ?
    C3 C2 C1 . . 119.1(2) ?
    C2 C3 C4 . . 117.3(2) ?
    C2 C3 C6 . . 120.46(19) ?
    C4 C3 C6 . . 122.16(19) ?
    H4A C4 C5 . . 120.1(17) ?
    H4A C4 C3 . . 120.4(17) ?
    C5 C4 C3 . . 119.5(2) ?
    O3 C6 O2 . . 126.75(19) ?
    O3 C6 C3 . . 117.77(18) ?
    O2 C6 C3 . . 115.47(18) ?
    C6 O2 Mn1 . 4_575 139.70(15) ?
    C12 O1 Mn1 . 3_765 170.48(18) ?
    N2 C10 C11 . . 123.2(2) ?
    N2 C10 D4 . . 118.4(18) ?
    C11 C10 D4 . . 118.4(18) ?
    N2 C9 C8 . . 123.0(2) ?
    N2 C9 D3 . . 114.5(15) ?
    C8 C9 D3 . . 122.4(15) ?
    C9 N2 C10 . . 117.39(19) ?
    C9 N2 Mn1 . 4_565 122.39(15) ?
    C10 N2 Mn1 . 4_565 119.92(14) ?
    H6A O6 C14 . . 110 ?
    H14A C14 H14B . . 107.5 ?
    H14A C14 O6 . . 108 ?
    H14B C14 O6 . . 109 ?
    H14A C14 C13 . . 108 ?
    H14B C14 C13 . . 108 ?
    O6 C14 C13 . . 116.1(5) ?
    H13A C13 H13C . . 109.5 ?
    H13A C13 H13B . . 109.5 ?
    H13C C13 H13B . . 109.5 ?
    H13A C13 C14 . . 110 ?
    H13C C13 C14 . . 109 ?
    H13B C13 C14 . . 109 ?
loop_
    _geom_hbond_atom_site_label_D
    _geom_hbond_atom_site_label_H
    _geom_hbond_atom_site_label_A
    _geom_hbond_site_symmetry_A
    _geom_hbond_distance_DH
    _geom_hbond_distance_HA
    _geom_hbond_distance_DA
    _geom_hbond_angle_DHA
    C11 H11A O5 . 0.98(4) 2.44(3) 2.784(3) 100(2)
    O4 H2W O6 . 0.79(4) 1.90(4) 2.680(5) 166(4)
    O6 H6A O3 4_676 0.85 1.90 2.729(3) 165
    C11 H11A O3 3_665 0.98(4) 2.50(4) 3.404(4) 153(3)
    O4 H1W O3 3_665 0.92(4) 1.89(4) 2.793(3) 166(3)
data_global
_journal_date_recd_electronic     2008-05-08
_journal_date_accepted     2008-05-28
_journal_name_full     'Acta Crystallographica, Section E'
_journal_year     2008
_journal_volume     64
_journal_issue      8
_journal_page_first     m1032
_journal_page_last     m1032
_journal_paper_category     QM
_journal_coeditor_code     RZ2216
_publ_contact_author_name     'Wei Dai'
_publ_contact_author_address
;
Ordered Matter Science Research Center
College of Chemistry and Chemical Engineering
Southeast University
Nanjing 210096
People's Republic of China
;
_publ_contact_author_email     cherrydai01@yahoo.com.cn
_publ_contact_author_fax     ?
_publ_contact_author_phone     ?
_publ_section_title
;\
Poly[[aqua[\m~3~-(2,6-^2^H~2~)-isonicotinato-\k^3^<i>N</i>:<i>O</i>:<i>O</i>']\
[\m~2~-(2,6-^2^H~2~)-isonicotinato-\k^2^<i>N</i>:<i>O</i>]manganese(II)]
ethanol solvate]
;
loop_
    _publ_author_name
    _publ_author_address
    'Dai, Wei'
;
Ordered Matter Science Research Center
College of Chemistry and Chemical Engineering
Southeast University
Nanjing 210096
People's Republic of China
;
