# Supplementary material for: Poly[[aqua­[μ3-(2,6-2H2)-isonicotinato-κ3 N:O:O′][μ2-(2,6-2H2)-isonicotinato-κ2 N:O]manganese(II)] ethanol solvate]
Source: Acta Crystallogr Sect E Struct Rep Online. 2008 Jul 16;64(Pt 8):m1032. doi: 10.1107/S1600536808016206 (PMC2961953; doi:10.1107/S1600536808016206)
Supplement: Supplementary file 2 [file e-64-m1032-Isup2.hkl]

# 
# h,k,l, Fc-squared, Fo-squared, sigma(Fo-squared) and status flag 
# 
data_I
_shelx_title ' 123 in P2(1)/n' 
_shelx_refln_list_code          4 
_shelx_F_calc_maximum      176.91 
_exptl_crystal_F_000       748.00 
_reflns_d_resolution_high  0.7701 
 
loop_ 
 _symmetry_equiv_pos_as_xyz 
 'x, y, z' 
 '-x+1/2, y+1/2, -z+1/2' 
 '-x, -y, -z' 
 'x-1/2, -y-1/2, z-1/2' 
 
_cell_length_a    10.9035 
_cell_length_b    12.1802 
_cell_length_c    13.0152 
_cell_angle_alpha  90.000 
_cell_angle_beta  110.019 
_cell_angle_gamma  90.000 
 
_shelx_F_squared_multiplier     1.000 
 
loop_ 
 _refln_index_h 
 _refln_index_k 
 _refln_index_l 
 _refln_F_squared_calc 
 _refln_F_squared_meas 
 _refln_F_squared_sigma 
 _refln_observed_status 
   2   0   0      365.67      426.71     21.28 o 
   4   0   0       14.73        5.86      9.01 o 
   6   0   0     1073.45      942.83     41.20 o 
   8   0   0     2875.58     2704.42    119.08 o 
  10   0   0      820.61      906.08     99.27 o 
  12   0   0        0.94       -4.97     11.65 o 
   2   1   0      165.45      177.05      3.80 o 
   3   1   0       72.95      115.99      7.00 o 
   4   1   0      354.39      388.43     11.22 o 
   5   1   0      727.38      632.62     11.57 o 
   6   1   0       39.44       51.08      3.70 o 
   7   1   0     2943.25     2961.15     54.87 o 
   8   1   0       24.09       29.81      3.09 o 
   9   1   0      100.57      109.12      7.04 o 
  10   1   0        1.11       -1.00      2.52 o 
  11   1   0       52.92       50.74      7.42 o 
  12   1   0       90.80      104.04     10.32 o 
  13   1   0       63.69       61.94     12.80 o 
   0   2   0      496.31      511.74     10.25 o 
   1   2   0     2221.45     2119.28     37.84 o 
   2   2   0    18407.21    16753.49    577.74 o 
   3   2   0      741.72      629.82     11.17 o 
   4   2   0       87.32      122.75      8.48 o 
   5   2   0      456.83      462.78     25.25 o 
   6   2   0     1005.39      918.23     34.96 o 
   7   2   0      170.98      172.57     19.43 o 
   8   2   0     1227.56     1198.82     27.91 o 
   9   2   0        0.18       -1.51      2.99 o 
  10   2   0      170.13      179.64      9.81 o 
  11   2   0       54.36       46.37      7.13 o 
  12   2   0        2.40       -6.28      6.88 o 
  13   2   0       55.93       58.32     12.42 o 
   1   3   0     1186.59     1166.26     28.60 o 
   2   3   0     7111.91     7500.92    213.97 o 
   3   3   0     9360.83     9634.93    147.95 o 
   4   3   0     1303.34     1423.43     21.68 o 
   5   3   0     2163.55     2254.91     53.73 o 
   6   3   0        0.83        4.34      2.09 o 
   7   3   0     2567.94     2741.55     52.36 o 
   8   3   0      629.96      610.78     16.86 o 
   9   3   0     1404.38     1367.18     33.29 o 
  10   3   0       45.04       41.97      5.23 o 
  11   3   0       57.75       70.11     10.09 o 
  12   3   0        9.38        0.86      9.17 o 
  13   3   0       59.84       58.33     10.62 o 
   0   4   0      210.68      182.50     15.13 o 
   1   4   0      194.90      184.00      4.69 o 
   2   4   0       53.02       63.54      5.45 o 
   3   4   0       80.79       60.54      4.48 o 
   4   4   0      723.45      571.58     11.79 o 
   5   4   0      141.29      189.17      6.59 o 
   6   4   0      896.41      884.77     21.36 o 
   7   4   0       66.66       60.51      5.20 o 
   8   4   0     2519.06     2493.95     52.25 o 
   9   4   0       30.26       35.66      4.57 o 
  10   4   0      556.26      533.81     19.42 o 
  11   4   0        6.96        4.47      4.44 o 
  12   4   0       46.61       71.79     13.48 o 
   1   5   0     1703.46     1519.01     33.74 o 
   2   5   0      552.58      524.21     15.63 o 
   3   5   0       17.73       17.85      1.94 o 
   4   5   0       61.63       82.67     20.29 o 
   5   5   0       33.29       26.69      3.14 o 
   6   5   0      294.42      272.58     10.21 o 
   7   5   0     1749.26     1609.38     61.16 o 
   8   5   0      216.90      213.04     13.50 o 
   9   5   0     2674.14     2529.98     76.67 o 
  10   5   0       41.52       45.02     10.58 o 
  11   5   0      122.98      135.11     12.42 o 
  12   5   0        0.02        3.10      5.14 o 
   0   6   0      570.70      833.25     16.43 o 
   1   6   0      312.74      298.69      6.80 o 
   2   6   0     4538.56     4526.89     69.74 o 
   3   6   0      101.22      143.29     13.40 o 
   4   6   0      230.87      200.01      9.56 o 
   5   6   0     1060.47      941.16     41.57 o 
   6   6   0      711.82      758.25     24.17 o 
   7   6   0      215.10      251.11     12.30 o 
   8   6   0      914.37      997.35     33.83 o 
   9   6   0       68.11       88.55      9.64 o 
  10   6   0      254.82      280.41     17.47 o 
  11   6   0       13.11       23.14      6.46 o 
  12   6   0       16.78       12.30      8.35 o 
   1   7   0     2269.20     2208.22     81.78 o 
   2   7   0      461.14      479.16     10.34 o 
   3   7   0      248.59      273.41      7.34 o 
   4   7   0      558.12      505.89     13.85 o 
   5   7   0     2652.41     2586.47     62.61 o 
   6   7   0      149.63      142.89     11.30 o 
   7   7   0      200.93      202.88     16.41 o 
   8   7   0       49.16       60.53      9.51 o 
   9   7   0      498.55      476.80     21.40 o 
  10   7   0       12.90       13.76      7.78 o 
  11   7   0       42.08       47.64      9.10 o 
   0   8   0     7686.85     7802.25    155.22 o 
   1   8   0       12.43        8.84      2.38 o 
   2   8   0     1840.19     1603.19     44.30 o 
   3   8   0        0.45       18.58      4.93 o 
   4   8   0        1.89        3.82      3.15 o 
   5   8   0       84.62       95.82     13.45 o 
   6   8   0     2207.59     2137.85     57.16 o 
   7   8   0       13.71       28.39      7.53 o 
   8   8   0      188.37      199.99     12.58 o 
   9   8   0      130.98      119.00     11.36 o 
  10   8   0      257.48      244.00     16.90 o 
  11   8   0        4.13       12.45      9.83 o 
   1   9   0     4553.81     4481.48     81.23 o 
   2   9   0       67.57       66.38      4.83 o 
   3   9   0      215.23      200.58      8.62 o 
   4   9   0      126.71      112.09      5.69 o 
   5   9   0        4.75       11.48      4.71 o 
   6   9   0        5.12        2.90      4.20 o 
   7   9   0      647.07      587.84     25.15 o 
   8   9   0       54.25       67.92     10.64 o 
   9   9   0      160.84      154.36     13.61 o 
  10   9   0      127.98      141.78     13.84 o 
   0  10   0     2646.22     2639.89     75.12 o 
   1  10   0       80.96       70.75     12.61 o 
   2  10   0     1284.42     1336.92     30.51 o 
   3  10   0        2.30       13.24      4.47 o 
   4  10   0      118.08      105.25      7.10 o 
   5  10   0      259.76      227.53     13.15 o 
   6  10   0      161.01      179.99     13.68 o 
   7  10   0        4.71        3.89      4.39 o 
   8  10   0      650.93      638.84     27.10 o 
   9  10   0      196.05      230.37     15.81 o 
  10  10   0       99.02      123.38     13.49 o 
   1  11   0     1306.26     1135.97     27.10 o 
   2  11   0      152.49      168.12      8.02 o 
   3  11   0     1073.48     1031.90     26.94 o 
   4  11   0       31.47       36.68      6.18 o 
   5  11   0       44.32       36.03      6.51 o 
   6  11   0       43.34       51.55      7.08 o 
   7  11   0      742.33      717.66     30.83 o 
   8  11   0       57.04       72.89     10.25 o 
   9  11   0      767.15      772.74     36.39 o 
   0  12   0      542.24      602.65     31.45 o 
   1  12   0       15.21       13.40      4.27 o 
   2  12   0      685.06      668.95     19.72 o 
   3  12   0        2.10       -1.88      2.96 o 
   4  12   0       26.46       28.68      5.59 o 
   5  12   0      154.11      165.42     11.48 o 
   6  12   0      337.02      304.00     15.40 o 
   7  12   0       73.79       92.05      8.90 o 
   8  12   0      638.02      675.24     33.42 o 
   1  13   0      303.10      297.26     15.15 o 
   2  13   0       56.94       55.01      6.60 o 
   3  13   0        7.28       17.79      8.01 o 
   4  13   0        0.24       -2.17      4.21 o 
   5  13   0       13.39       23.74      6.04 o 
   6  13   0        4.15        7.71      5.59 o 
   7  13   0      613.09      635.73     31.08 o 
   0  14   0      798.99      755.29     41.23 o 
   1  14   0        2.72       20.63     10.31 o 
   2  14   0       28.73       31.69      7.30 o 
   3  14   0       19.24       30.36      8.91 o 
   4  14   0       78.53       64.40     11.48 o 
   5  14   0       63.82       78.22     12.12 o 
   6  14   0       83.15       92.68     12.09 o 
   1  15   0      231.17      234.55     18.72 o 
   2  15   0        1.32        3.16      5.16 o 
   3  15   0       44.13       55.76      8.76 o 
   4  15   0        8.56       14.57      7.95 o 
 -13   0   1      781.04      722.00     43.30 o 
 -11   0   1        4.81       12.97      9.32 o 
  -9   0   1      225.06      189.41     13.96 o 
  -7   0   1     5663.08     5928.63    125.75 o 
  -5   0   1     2838.22     2520.57     75.60 o 
  -3   0   1      942.60     1015.96     76.22 o 
   1   0   1     3765.36     4072.36     44.35 o 
   3   0   1      723.81      693.87     16.01 o 
   5   0   1       47.98       45.24      5.52 o 
   7   0   1       89.60       89.20      5.86 o 
   9   0   1       25.11       16.31      4.00 o 
  11   0   1     1277.51     1257.15     65.07 o 
 -13   1   1       83.61       61.89     11.90 o 
 -12   1   1      340.72      325.65     17.40 o 
 -11   1   1      469.00      442.02     19.95 o 
 -10   1   1      132.58      132.96      7.71 o 
  -9   1   1      102.44      100.77      6.82 o 
  -8   1   1      394.02      396.13      9.42 o 
  -7   1   1      103.54      120.93      5.70 o 
  -6   1   1     7330.67     7323.97    115.90 o 
  -5   1   1     1388.53     1468.16     30.52 o 
  -4   1   1     5579.97     5214.17     68.77 o 
  -3   1   1        0.02        7.18      2.58 o 
  -2   1   1       79.77       34.85      4.04 o 
   1   1   1     1271.54     1452.30     17.74 o 
   2   1   1      294.35      251.13      3.40 o 
   3   1   1     3104.70     3034.75     33.72 o 
   4   1   1      532.73      492.75     11.03 o 
   5   1   1        2.08        9.74      5.91 o 
   6   1   1      344.13      360.82     10.00 o 
   7   1   1       44.23       41.83      5.38 o 
   8   1   1      204.16      211.28     11.26 o 
   9   1   1      103.01      119.42      9.91 o 
  10   1   1      964.82      987.28     33.92 o 
  11   1   1       64.61       68.82      8.92 o 
  12   1   1      448.06      426.08     22.62 o 
 -13   2   1      217.18      241.00     21.65 o 
 -12   2   1       14.43       18.24      5.53 o 
 -11   2   1      571.93      558.86     19.48 o 
 -10   2   1      286.35      285.01     18.57 o 
  -9   2   1      156.55      154.43      7.90 o 
  -8   2   1       36.96       40.07      4.52 o 
  -7   2   1     1800.12     1652.98     30.39 o 
  -6   2   1     1088.75     1059.91     23.49 o 
  -5   2   1     5477.29     5267.07     87.85 o 
  -4   2   1        0.10        0.77      0.76 o 
  -3   2   1        9.22       26.44      3.45 o 
  -2   2   1     1144.38     1050.09     15.94 o 
  -1   2   1      121.59      144.48      5.23 o 
   0   2   1      370.12      496.89      6.67 o 
   1   2   1    31296.66    34393.15    568.48 o 
   2   2   1    12741.70    12067.84    140.16 o 
   3   2   1     1070.31      962.34     18.02 o 
   4   2   1     3896.42     3943.37     62.67 o 
   5   2   1     2195.53     1984.62     37.91 o 
   6   2   1       36.75       45.73      3.47 o 
   7   2   1      415.92      396.19     11.93 o 
   8   2   1      362.44      401.53     13.37 o 
   9   2   1     2336.38     2275.66     51.72 o 
  10   2   1       42.50       56.90      6.33 o 
  11   2   1      319.78      314.50     17.24 o 
  12   2   1        5.84        9.06      6.84 o 
 -13   3   1        9.81        9.12      7.85 o 
 -12   3   1      417.26      417.69     28.26 o 
 -11   3   1        0.53        0.36      3.22 o 
 -10   3   1      305.78      322.07     12.79 o 
  -9   3   1       39.30       35.51      4.55 o 
  -8   3   1      469.93      417.59     12.79 o 
  -7   3   1      388.92      330.55      9.42 o 
  -6   3   1     1279.06     1116.10     20.48 o 
  -5   3   1       41.11       48.21      3.99 o 
  -4   3   1     4783.60     4727.33    119.45 o 
  -3   3   1      457.77      523.06      5.89 o 
  -2   3   1     1399.58     1386.24     46.61 o 
  -1   3   1     1962.53     1986.31     28.93 o 
   0   3   1      170.28      126.73      5.26 o 
   1   3   1      761.48      838.76     23.88 o 
   2   3   1     9285.25     8280.37    151.63 o 
   3   3   1    13181.63    14161.28    176.34 o 
   4   3   1     3038.37     3079.35     43.07 o 
   5   3   1        3.90        5.87      2.00 o 
   6   3   1      234.92      248.78      7.60 o 
   7   3   1       86.14       78.48      4.98 o 
   8   3   1     1442.40     1402.30     33.32 o 
   9   3   1       32.96       33.30      4.49 o 
  10   3   1      596.66      544.08     17.66 o 
  11   3   1       94.62       96.63     13.48 o 
  12   3   1       64.22       64.79     12.34 o 
 -13   4   1      288.66      293.52     26.60 o 
 -12   4   1       31.84       36.34      9.25 o 
 -11   4   1      417.06      396.39     20.62 o 
 -10   4   1       48.63       50.43      5.21 o 
  -9   4   1       74.64       81.87      5.89 o 
  -8   4   1       47.14       40.34      3.70 o 
  -7   4   1     1441.28     1418.81     30.10 o 
  -6   4   1       35.84       44.17      4.16 o 
  -5   4   1      232.57      236.91     16.68 o 
  -4   4   1        1.80        0.41      0.81 o 
  -3   4   1     2034.89     2025.86     33.12 o 
  -2   4   1      426.94      474.04      8.18 o 
  -1   4   1        3.90       -1.01      4.35 o 
   0   4   1      238.58      256.42      6.66 o 
   1   4   1     1082.70      900.27     25.12 o 
   2   4   1      791.14      865.63     13.19 o 
   3   4   1    21256.30    20463.19    276.89 o 
   4   4   1      309.17      332.23     14.81 o 
   5   4   1      280.07      212.14      6.00 o 
   6   4   1        2.97        1.97      2.00 o 
   7   4   1      161.04      177.80      7.68 o 
   8   4   1        1.09       46.82     13.90 o 
   9   4   1      671.45      667.84     19.98 o 
  10   4   1       11.03       16.63      5.98 o 
  11   4   1      516.58      499.50     22.68 o 
  12   4   1       65.36       51.80     10.43 o 
 -12   5   1      527.10      534.82     26.10 o 
 -11   5   1       20.30       32.48     14.49 o 
 -10   5   1      350.16      340.81     18.73 o 
  -9   5   1       58.48       58.05      5.97 o 
  -8   5   1      323.96      339.99     16.48 o 
  -7   5   1      172.83      168.11      7.83 o 
  -6   5   1     1934.04     1779.17     39.76 o 
  -5   5   1      738.30      751.57     19.79 o 
  -4   5   1     5498.72     5201.34     68.32 o 
  -3   5   1      457.92      421.03      8.20 o 
  -2   5   1     1152.06     1190.26     46.72 o 
  -1   5   1      386.62      324.24     10.89 o 
   0   5   1      967.38     1012.91     15.89 o 
   1   5   1      163.40      173.81      5.42 o 
   2   5   1     9648.02     9711.10    130.84 o 
   3   5   1     1454.44     1361.71     33.60 o 
   4   5   1     9765.57     8906.58    222.37 o 
   5   5   1        7.51        6.33      1.81 o 
   6   5   1       37.13       40.91      3.84 o 
   7   5   1        5.62        6.15      2.51 o 
   8   5   1       26.82       39.69      4.99 o 
   9   5   1        3.68        8.35      4.64 o 
  10   5   1      464.34      428.28     22.13 o 
  11   5   1        0.94       -5.62      5.62 o 
  12   5   1      256.44      254.81     25.49 o 
 -12   6   1       17.72       26.68      9.78 o 
 -11   6   1      562.28      524.82     26.30 o 
 -10   6   1        1.66        4.00      4.53 o 
  -9   6   1      137.84      126.65     10.84 o 
  -8   6   1       12.80       21.03     11.72 o 
  -7   6   1        6.31       17.83      8.61 o 
  -6   6   1      315.68      303.52     13.22 o 
  -5   6   1     4608.53     4625.37     96.40 o 
  -4   6   1      234.21      227.11      7.67 o 
  -3   6   1     1653.77     1507.09     47.25 o 
  -2   6   1      308.15      362.25     11.19 o 
  -1   6   1     1068.24     1101.14     17.43 o 
   0   6   1     1638.58     1665.38     33.07 o 
   1   6   1      945.42      872.73     27.60 o 
   2   6   1     1112.37     1015.90     26.89 o 
   3   6   1     3044.48     2733.67     70.94 o 
   4   6   1     1129.30     1074.05     26.05 o 
   5   6   1     2515.10     2366.63     81.44 o 
   6   6   1        9.18       21.59      8.39 o 
   7   6   1       23.32       28.72      5.09 o 
   8   6   1       81.84       80.93      8.05 o 
   9   6   1      791.48      795.51     29.94 o 
  10   6   1       10.42        5.05      4.99 o 
  11   6   1      343.86      340.15     20.49 o 
 -12   7   1      185.18      176.74     16.13 o 
 -11   7   1        7.84        2.89      5.35 o 
 -10   7   1       30.33       43.06      8.12 o 
  -9   7   1        1.90       10.14      9.03 o 
  -8   7   1      292.08      296.44     15.57 o 
  -7   7   1       10.83       11.07      3.92 o 
  -6   7   1      887.21      884.47     26.42 o 
  -5   7   1     1352.65     1243.10     33.17 o 
  -4   7   1     3980.01     4024.33     69.82 o 
  -3   7   1      179.01      125.05      5.67 o 
  -2   7   1        7.83        5.39      1.41 o 
  -1   7   1       10.01       34.30      2.69 o 
   0   7   1     2326.87     2385.97     32.34 o 
   1   7   1       95.52      121.51      5.16 o 
   2   7   1     1649.18     1602.06     28.28 o 
   3   7   1      114.07      114.05      7.24 o 
   4   7   1     1718.85     1873.16     43.46 o 
   5   7   1        8.39       79.28     28.84 o 
   6   7   1      521.26      510.81     36.06 o 
   7   7   1       34.14       41.91      6.91 o 
   8   7   1      407.89      382.64     19.43 o 
   9   7   1       24.55       24.25      6.73 o 
  10   7   1      627.97      572.40     28.05 o 
  11   7   1        0.33        1.70      5.02 o 
 -11   8   1       21.92       24.54      7.27 o 
 -10   8   1        0.08        2.03      4.87 o 
  -9   8   1       25.60       34.40      8.58 o 
  -8   8   1        0.05        2.32      3.52 o 
  -7   8   1      274.79      274.20     17.98 o 
  -6   8   1       11.59       21.55      8.25 o 
  -5   8   1      415.11      449.82     22.35 o 
  -4   8   1       56.34       52.13      6.02 o 
  -3   8   1     1344.58     1163.74     26.42 o 
  -2   8   1        2.80        4.29      2.24 o 
  -1   8   1      975.72      964.62     18.94 o 
   0   8   1      493.52      496.64     12.30 o 
   1   8   1      603.48      516.73     11.89 o 
   2   8   1      259.66      253.60      8.63 o 
   3   8   1      342.37      346.12     15.69 o 
   4   8   1       17.43       20.76      4.60 o 
   5   8   1      325.35      289.04     23.63 o 
   6   8   1       51.98       40.94      6.00 o 
   7   8   1       10.17       11.23      5.41 o 
   8   8   1      102.01      115.59     10.40 o 
   9   8   1      184.68      203.76     15.17 o 
  10   8   1       97.78       91.35     11.14 o 
  11   8   1      723.51      852.09     40.16 o 
 -11   9   1      116.51      127.81     11.90 o 
 -10   9   1       24.76       28.63      6.38 o 
  -9   9   1       40.57       22.21      6.21 o 
  -8   9   1      257.06      281.51     15.34 o 
  -7   9   1        1.75        2.21      4.30 o 
  -6   9   1     2294.11     2197.93     60.89 o 
  -5   9   1     1156.70     1157.19     34.77 o 
  -4   9   1      139.63      148.56      9.55 o 
  -3   9   1       11.67       24.04      4.52 o 
  -2   9   1      657.73      646.14     15.65 o 
  -1   9   1       69.13       54.36      4.15 o 
   0   9   1     1229.78     1182.90     20.27 o 
   1   9   1       10.37       16.91      5.51 o 
   2   9   1     2240.46     2134.31     70.75 o 
   3   9   1      380.27      377.37     11.27 o 
   4   9   1      666.35      721.82     24.13 o 
   5   9   1      478.24      448.67     19.91 o 
   6   9   1      117.93      112.71      9.18 o 
   7   9   1      185.46      168.98     11.96 o 
   8   9   1        3.53        7.77      4.41 o 
   9   9   1       20.20       22.58      7.18 o 
  10   9   1      737.90      722.05     35.19 o 
 -10  10   1       31.61       46.98      8.38 o 
  -9  10   1       84.44       82.73      9.74 o 
  -8  10   1       24.31       39.03      7.12 o 
  -7  10   1      939.83      881.05     31.73 o 
  -6  10   1      301.22      243.66     11.75 o 
  -5  10   1     2191.61     2040.22     61.67 o 
  -4  10   1       23.45       22.44      3.52 o 
  -3  10   1      257.02      231.62      9.14 o 
  -2  10   1      720.08      688.77     17.93 o 
  -1  10   1        1.76       17.91      4.43 o 
   0  10   1       96.22       83.89      5.79 o 
   1  10   1     1905.78     1889.11     39.55 o 
   2  10   1      124.20      134.00      6.97 o 
   3  10   1     1754.23     1718.67     38.09 o 
   4  10   1      116.58      121.65      9.30 o 
   5  10   1      253.74      256.05     14.36 o 
   6  10   1        4.93        5.47      4.82 o 
   7  10   1       89.92      115.15     12.78 o 
   8  10   1       23.66       22.81     10.23 o 
   9  10   1      329.39      409.26     22.54 o 
  -9  11   1      108.34      134.64     16.64 o 
  -8  11   1      173.30      161.63     12.37 o 
  -7  11   1        4.15        2.15      4.12 o 
  -6  11   1      568.87      528.05     20.91 o 
  -5  11   1      312.17      328.68     16.57 o 
  -4  11   1      915.82      872.60     28.40 o 
  -3  11   1       87.75       76.09      5.96 o 
  -2  11   1      219.72      212.23      9.10 o 
  -1  11   1       60.83       55.27      4.53 o 
   0  11   1       69.79       76.41      5.84 o 
   1  11   1       55.57       50.87      4.48 o 
   2  11   1      844.51      804.23     21.39 o 
   3  11   1       43.84       50.22      7.54 o 
   4  11   1      256.18      252.85     13.19 o 
   5  11   1       10.55       26.94      5.80 o 
   6  11   1      248.35      304.36     20.15 o 
   7  11   1       13.81       15.96      5.75 o 
   8  11   1      419.82      382.82     20.93 o 
   9  11   1        2.24        5.73      7.22 o 
  -8  12   1       40.38       49.59      9.32 o 
  -7  12   1      460.22      439.38     21.54 o 
  -6  12   1       33.48       46.06      7.81 o 
  -5  12   1      534.71      500.18     20.07 o 
  -4  12   1       56.49       68.37      8.44 o 
  -3  12   1      317.49      334.58     13.02 o 
  -2  12   1      642.25      623.44     19.53 o 
  -1  12   1       15.79       16.37      3.73 o 
   0  12   1       24.17       31.53      5.40 o 
   1  12   1      422.94      428.82     14.27 o 
   2  12   1       28.68       49.55      5.61 o 
   3  12   1     1099.36     1091.42     35.61 o 
   4  12   1      144.28      120.83      8.78 o 
   5  12   1      365.34      375.41     19.15 o 
   6  12   1        0.10       -1.25      3.51 o 
   7  12   1       64.71       74.31     10.42 o 
   8  12   1        9.40       24.36      7.88 o 
  -7  13   1      134.89      151.24     12.78 o 
  -6  13   1      364.05      349.23     19.98 o 
  -5  13   1       46.63       32.56      6.45 o 
  -4  13   1      204.58      194.70     17.00 o 
  -3  13   1      191.51      169.64     11.08 o 
  -2  13   1       68.04       85.39      8.93 o 
  -1  13   1       80.34       80.20      8.39 o 
   0  13   1      324.35      310.22     15.89 o 
   1  13   1       11.54       14.29      6.73 o 
   2  13   1      671.40      643.19     23.50 o 
   3  13   1       25.86       19.45      5.56 o 
   4  13   1      374.08      372.76     21.63 o 
   5  13   1        2.93        4.10      6.50 o 
   6  13   1       12.69       10.01      6.00 o 
   7  13   1       15.41       21.40      7.46 o 
  -6  14   1       96.48      120.14     12.23 o 
  -5  14   1      480.25      531.38     32.21 o 
  -4  14   1       19.18       28.07      7.81 o 
  -3  14   1       21.08       32.41      8.40 o 
  -2  14   1       78.42       89.99     10.05 o 
  -1  14   1        0.16        5.81      4.64 o 
   0  14   1       13.56       23.23      6.25 o 
   1  14   1      467.50      445.25     31.84 o 
   2  14   1       14.97       28.41      8.13 o 
   3  14   1      795.36      865.89     41.99 o 
   4  14   1       43.95       59.56     10.81 o 
   5  14   1       18.55       21.25      8.60 o 
  -4  15   1      501.07      554.89     34.08 o 
  -3  15   1        1.56       20.74     11.77 o 
  -2  15   1        0.22        6.55      6.40 o 
  -1  15   1        0.68        0.61      5.07 o 
   0  15   1      159.15      167.10     12.47 o 
   1  15   1        9.11        5.57      6.15 o 
   2  15   1      517.81      503.77     29.96 o 
   3  15   1       23.68       20.54      9.67 o 
 -12   0   2       44.85       49.37      9.93 o 
 -10   0   2      789.50      765.53     24.79 o 
  -8   0   2     2148.58     2141.90     53.75 o 
  -6   0   2     1025.07      950.30     20.79 o 
  -4   0   2     6803.34     6447.17    125.94 o 
  -2   0   2    18014.43    18206.43    222.08 o 
   0   0   2     4361.80     4455.08     52.02 o 
   2   0   2      430.36      523.87     15.08 o 
   4   0   2      658.29      590.69     12.21 o 
   6   0   2     2308.14     2217.02     57.83 o 
   8   0   2       25.44       37.61      5.71 o 
  10   0   2      424.93      510.33     42.41 o 
  12   0   2      637.20      616.01     43.61 o 
 -13   1   2       64.64       72.36     14.71 o 
 -12   1   2       26.97       26.49      8.14 o 
 -11   1   2       77.05       78.46      8.26 o 
 -10   1   2      525.61      479.25     15.13 o 
  -9   1   2      950.33      988.68     21.26 o 
  -8   1   2       92.64      105.48      4.94 o 
  -7   1   2      780.10      830.78     19.87 o 
  -6   1   2       15.56       28.58      5.12 o 
  -5   1   2     2299.41     2104.37     32.06 o 
  -4   1   2      146.57      173.81      3.49 o 
  -3   1   2     2575.87     2714.17     26.75 o 
  -2   1   2    20525.07    21639.80    187.58 o 
  -1   1   2     4732.18     5002.27     50.23 o 
   0   1   2      105.38      131.28      3.09 o 
   1   1   2      663.40      772.48      7.56 o 
   2   1   2       32.15       73.41      3.13 o 
   3   1   2      265.21      208.04      5.58 o 
   4   1   2     1076.67     1162.68     26.45 o 
   5   1   2     1649.83     1618.87     22.82 o 
   6   1   2     2219.86     2170.07     32.94 o 
   7   1   2      416.23      393.51      9.45 o 
   8   1   2      864.40      780.20     16.32 o 
   9   1   2       18.22       40.15      7.45 o 
  10   1   2        0.02       14.52      8.68 o 
  11   1   2      373.75      391.50     20.84 o 
  12   1   2        3.36        2.00      4.60 o 
 -13   2   2        6.06        6.38      6.53 o 
 -12   2   2     1002.41      940.04     32.99 o 
 -11   2   2       71.78       76.65      6.79 o 
 -10   2   2      122.66      135.87      8.36 o 
  -9   2   2       29.89       36.83      4.59 o 
  -8   2   2      705.47      686.31     18.01 o 
  -7   2   2      705.57      751.39     16.85 o 
  -6   2   2      118.24       84.33      3.84 o 
  -5   2   2       27.23       25.09      2.51 o 
  -4   2   2     1981.18     1769.70     36.33 o 
  -3   2   2     7164.58     7315.85    188.93 o 
  -2   2   2     8476.90     8311.93    131.75 o 
  -1   2   2      340.87      312.12      4.84 o 
   0   2   2     5965.58     6098.19     70.31 o 
   1   2   2     3474.99     3701.70     33.80 o 
   2   2   2      593.76      600.40     11.51 o 
   3   2   2     2828.23     2807.02     29.64 o 
   4   2   2      416.82      349.40     10.88 o 
   5   2   2     1783.22     1774.44     31.48 o 
   6   2   2     2139.49     2020.64     38.64 o 
   7   2   2      897.97      825.64     20.60 o 
   8   2   2     1273.24     1176.06     28.84 o 
   9   2   2       22.27       23.12      4.21 o 
  10   2   2      271.51      274.06     12.57 o 
  11   2   2       17.86       19.56      5.84 o 
  12   2   2      283.77      257.88     23.51 o 
 -13   3   2      239.57      210.92     18.84 o 
 -12   3   2       15.31       15.22      7.91 o 
 -11   3   2     1531.82     1403.96     47.00 o 
 -10   3   2      335.00      301.88     12.29 o 
  -9   3   2       17.52       23.88      3.91 o 
  -8   3   2        8.14       12.44      3.12 o 
  -7   3   2      178.66      176.60      6.33 o 
  -6   3   2       21.61       25.04      2.37 o 
  -5   3   2     2497.25     2501.14     63.20 o 
  -4   3   2     3133.78     3335.34     56.28 o 
  -3   3   2     5148.28     4708.02    162.48 o 
  -2   3   2      208.51      206.09      7.04 o 
  -1   3   2     1617.85     1616.29     17.97 o 
   0   3   2      404.22      403.86      5.23 o 
   1   3   2       53.91       62.18      6.06 o 
   2   3   2     1559.67     1638.47     32.82 o 
   3   3   2     7620.22     7914.84    263.02 o 
   4   3   2      229.88      221.38      8.06 o 
   5   3   2     3635.86     3342.67    114.24 o 
   6   3   2      853.41      806.69     17.82 o 
   7   3   2     2363.49     2267.45     47.47 o 
   8   3   2       60.73       53.14      5.26 o 
   9   3   2        7.99       11.29      3.96 o 
  10   3   2        3.18        8.70      3.98 o 
  11   3   2      218.05      241.98     27.41 o 
  12   3   2        5.90        5.76      7.44 o 
 -13   4   2        6.00        6.17      6.44 o 
 -12   4   2      379.45      372.13     22.81 o 
 -11   4   2        6.48       13.77      6.85 o 
 -10   4   2     3394.37     3428.35     80.34 o 
  -9   4   2      474.20      425.69     13.64 o 
  -8   4   2       15.38       25.14      3.43 o 
  -7   4   2      128.63      152.32      6.10 o 
  -6   4   2      163.59      135.99      6.60 o 
  -5   4   2      811.98      807.43     12.75 o 
  -4   4   2     2091.43     2051.60     61.93 o 
  -3   4   2      512.49      534.62     12.48 o 
  -2   4   2     1596.11     1445.41     30.42 o 
  -1   4   2     4015.93     4131.17     43.64 o 
   0   4   2     1087.68     1079.65     16.00 o 
   1   4   2        0.59        1.27      1.37 o 
   2   4   2      578.59      569.63     17.26 o 
   3   4   2       87.29       78.98      3.57 o 
   4   4   2     4271.46     4125.08     63.13 o 
   5   4   2       57.67       76.90      4.21 o 
   6   4   2     2617.78     2592.91     49.01 o 
   7   4   2      134.52      107.97      6.42 o 
   8   4   2       21.96       31.42      4.34 o 
   9   4   2      265.01      209.24     10.24 o 
  10   4   2        1.63        4.44      4.96 o 
  11   4   2        5.32        7.48      7.37 o 
  12   4   2      111.87      105.57     15.79 o 
 -13   5   2       92.72       96.67     14.44 o 
 -12   5   2        1.82        2.55      5.35 o 
 -11   5   2     1222.74     1194.77     44.94 o 
 -10   5   2       49.86       50.54      8.45 o 
  -9   5   2     1881.26     1946.81     59.48 o 
  -8   5   2      100.97      102.13      8.88 o 
  -7   5   2      199.42      204.62      6.42 o 
  -6   5   2       10.08       25.33      5.64 o 
  -5   5   2      532.09      500.33      9.78 o 
  -4   5   2       49.31       75.92     11.84 o 
  -3   5   2     5976.11     5833.03     88.80 o 
  -2   5   2      890.11      837.84     13.13 o 
  -1   5   2      703.89      575.52     14.58 o 
   0   5   2       20.84       28.47      4.36 o 
   1   5   2      197.50      183.62      8.11 o 
   2   5   2     1002.44     1051.81     16.45 o 
   3   5   2     3289.91     3181.59     37.99 o 
   4   5   2      635.34      704.01     13.16 o 
   5   5   2     6404.40     6207.76    101.71 o 
   6   5   2       62.95       64.50      5.24 o 
   7   5   2      595.65      551.64     14.26 o 
   8   5   2        7.26       14.67      7.76 o 
   9   5   2        0.30        0.32      4.47 o 
  10   5   2       50.21       57.08      8.93 o 
  11   5   2       10.71       14.72      7.05 o 
 -12   6   2      202.18      182.82     15.44 o 
 -11   6   2      223.00      265.98     48.89 o 
 -10   6   2      932.07      951.71     35.07 o 
  -9   6   2      117.58       92.93      8.14 o 
  -8   6   2     1093.37     1103.85     33.74 o 
  -7   6   2      471.79      445.20     23.42 o 
  -6   6   2       32.20       38.35      5.25 o 
  -5   6   2       82.07      102.32     17.22 o 
  -4   6   2     1968.88     1870.00     29.61 o 
  -3   6   2      173.37      195.53      5.45 o 
  -2   6   2     2907.96     2527.03     53.91 o 
  -1   6   2       23.26       33.65      3.39 o 
   0   6   2      346.25      326.70      6.08 o 
   1   6   2      345.70      325.76      9.54 o 
   2   6   2       60.60       50.48      4.77 o 
   3   6   2      366.94      346.09     17.35 o 
   4   6   2     3547.68     3335.04     91.55 o 
   5   6   2      277.43      230.63      9.64 o 
   6   6   2      935.21      908.06     26.86 o 
   7   6   2       62.64       53.05      9.51 o 
   8   6   2      298.01      279.76     15.10 o 
   9   6   2       38.87       47.78      8.15 o 
  10   6   2        6.15        5.62      4.95 o 
  11   6   2        0.18        1.64      5.22 o 
 -12   7   2       33.32       44.84      7.94 o 
 -11   7   2      428.78      395.38     20.32 o 
 -10   7   2        9.90       16.78      6.37 o 
  -9   7   2      539.57      473.01     20.84 o 
  -8   7   2       13.52       11.26      4.24 o 
  -7   7   2      721.61      662.21     22.70 o 
  -6   7   2      301.38      306.98     12.81 o 
  -5   7   2     1096.67     1082.54     31.34 o 
  -4   7   2      168.20      184.49      7.98 o 
  -3   7   2     5662.74     5605.49     91.45 o 
  -2   7   2     1248.89     1183.77     21.84 o 
  -1   7   2     3068.41     3148.46     45.07 o 
   0   7   2      166.69      187.90      5.07 o 
   1   7   2      145.52      120.83      4.08 o 
   2   7   2      174.00      188.22      6.38 o 
   3   7   2     1532.19     1494.01     27.87 o 
   4   7   2      595.45      511.77     15.40 o 
   5   7   2     1707.45     1580.67     54.76 o 
   6   7   2      341.95      338.66     15.86 o 
   7   7   2     1167.04     1025.68     46.28 o 
   8   7   2        5.59        2.83      4.11 o 
   9   7   2       27.75       46.08      8.41 o 
  10   7   2       11.39        5.15      5.21 o 
  11   7   2      500.19      527.66     29.45 o 
 -11   8   2        9.35       11.67      6.57 o 
 -10   8   2      360.27      372.40     20.95 o 
  -9   8   2       16.78       21.69      5.81 o 
  -8   8   2      199.82      247.24     14.86 o 
  -7   8   2      319.28      299.87     15.55 o 
  -6   8   2      177.19      150.81     10.63 o 
  -5   8   2       19.20       24.50      2.84 o 
  -4   8   2     3720.53     3519.61     69.43 o 
  -3   8   2      214.94      236.61      7.62 o 
  -2   8   2     4390.12     3818.33    110.89 o 
  -1   8   2       14.43       17.17      2.36 o 
   0   8   2       37.12       37.22      2.78 o 
   1   8   2      393.65      377.14      8.73 o 
   2   8   2      539.67      552.13     14.32 o 
   3   8   2      241.89      237.64      7.72 o 
   4   8   2     2165.68     1937.19     66.73 o 
   5   8   2       10.88       25.35      9.88 o 
   6   8   2     1296.71     1267.56     38.92 o 
   7   8   2      236.00      229.05     13.55 o 
   8   8   2       71.28       78.08      9.96 o 
   9   8   2       39.49       64.15      9.68 o 
  10   8   2      161.20      159.00     15.10 o 
 -11   9   2       46.37       23.42      8.12 o 
 -10   9   2        0.39        0.34      4.17 o 
  -9   9   2      535.79      510.07     25.05 o 
  -8   9   2      188.47      183.97     11.67 o 
  -7   9   2        6.89       12.45      4.85 o 
  -6   9   2       18.93       32.56      6.16 o 
  -5   9   2       42.21       57.97      6.85 o 
  -4   9   2       60.30       63.91      4.52 o 
  -3   9   2     2563.84     2490.59     48.71 o 
  -2   9   2      209.79      211.43      7.67 o 
  -1   9   2     1922.86     1852.62     39.60 o 
   0   9   2      176.62      202.47      5.91 o 
   1   9   2        7.84       14.94      2.18 o 
   2   9   2       98.30       99.28      6.85 o 
   3   9   2        8.69       11.60      2.90 o 
   4   9   2      119.01      145.23      8.95 o 
   5   9   2     1696.61     1642.53     49.03 o 
   6   9   2       19.65       19.58      5.61 o 
   7   9   2      234.17      248.01     14.53 o 
   8   9   2        1.55        3.18      5.08 o 
   9   9   2        1.99       20.80      8.38 o 
  10   9   2        0.71        6.69      6.38 o 
 -10  10   2      145.86      146.22     14.32 o 
  -9  10   2       13.24       10.12      5.54 o 
  -8  10   2      264.96      279.32     17.25 o 
  -7  10   2       93.95      100.65      9.41 o 
  -6  10   2       10.24       11.97      4.71 o 
  -5  10   2      589.60      555.20     20.62 o 
  -4  10   2      221.45      196.38      8.62 o 
  -3  10   2      103.55       92.05     11.94 o 
  -2  10   2     2196.96     2122.95     44.46 o 
  -1  10   2        0.09        1.16      1.99 o 
   0  10   2      510.75      513.25     11.93 o 
   1  10   2      390.25      375.82     11.95 o 
   2  10   2      278.10      282.62     10.67 o 
   3  10   2       76.45       71.47      5.12 o 
   4  10   2      400.77      394.83     17.11 o 
   5  10   2       11.44       35.55      6.23 o 
   6  10   2      421.84      396.56     18.52 o 
   7  10   2      230.53      249.18     15.47 o 
   8  10   2       29.34       35.87      7.58 o 
   9  10   2       12.05       20.73     10.56 o 
  -9  11   2       25.37       21.79      6.67 o 
  -8  11   2       12.78       15.61      5.72 o 
  -7  11   2        7.02        8.61      5.47 o 
  -6  11   2       19.10       23.59      7.12 o 
  -5  11   2      501.81      525.94     20.85 o 
  -4  11   2        6.58        4.74      2.82 o 
  -3  11   2      194.32      172.42      8.20 o 
  -2  11   2      202.31      200.94      8.77 o 
  -1  11   2     1235.43     1110.79     31.82 o 
   0  11   2       16.68       12.07      2.80 o 
   1  11   2       35.16       42.31      4.68 o 
   2  11   2       16.93       26.38      4.28 o 
   3  11   2      714.56      699.32     19.96 o 
   4  11   2       37.56       46.85      7.01 o 
   5  11   2      130.53      123.84     10.86 o 
   6  11   2       59.24       59.71      7.76 o 
   7  11   2      218.84      248.99     17.09 o 
   8  11   2       50.23       31.85      7.58 o 
  -9  12   2       27.64       30.34      7.47 o 
  -8  12   2       46.97       56.07      8.58 o 
  -7  12   2       20.78       20.16      5.98 o 
  -6  12   2       30.45       38.24      5.96 o 
  -5  12   2      104.58      109.83     10.00 o 
  -4  12   2      939.76      943.06     36.53 o 
  -3  12   2       20.20       19.00      5.10 o 
  -2  12   2      139.95      158.53      8.38 o 
  -1  12   2      136.41      136.40     13.86 o 
   0  12   2      950.19      957.92     34.09 o 
   1  12   2       20.97       16.14      4.17 o 
   2  12   2      325.74      292.43     12.53 o 
   3  12   2       48.81       46.49      6.51 o 
   4  12   2      371.14      398.93     19.23 o 
   5  12   2        0.02       -0.77      3.41 o 
   6  12   2      234.37      242.72     16.63 o 
   7  12   2        6.72       11.41      5.94 o 
  -7  13   2       36.42       50.45     10.23 o 
  -6  13   2       21.19        9.05      5.65 o 
  -5  13   2      396.03      413.04     20.21 o 
  -4  13   2       61.31       49.71      6.83 o 
  -3  13   2      281.80      270.71     11.49 o 
  -2  13   2       40.32       41.98      5.96 o 
  -1  13   2      275.96      281.46     15.28 o 
   0  13   2       11.43       18.44      8.15 o 
   1  13   2       38.73       44.01      7.02 o 
   2  13   2        9.61       17.18      4.99 o 
   3  13   2      693.14      631.60     33.21 o 
   4  13   2        0.67        6.60      8.36 o 
   5  13   2      374.69      378.77     20.89 o 
   6  13   2        0.06        2.52      5.37 o 
  -6  14   2       37.28       49.72     17.43 o 
  -5  14   2       57.34       70.39     11.10 o 
  -4  14   2      451.69      435.23     24.51 o 
  -3  14   2       10.14        2.00      5.43 o 
  -2  14   2      411.67      397.42     23.28 o 
  -1  14   2       84.00       63.73      7.56 o 
   0  14   2        0.76        5.19      4.32 o 
   1  14   2        2.26       17.47      5.91 o 
   2  14   2       23.27       54.15     10.09 o 
   3  14   2        6.70        4.03      5.27 o 
   4  14   2      411.60      362.19     25.61 o 
   5  14   2        0.82        0.66      5.72 o 
  -4  15   2        2.41       -4.07      5.42 o 
  -3  15   2      416.59      445.31     28.40 o 
  -2  15   2       47.37       63.77     11.12 o 
  -1  15   2      188.68      185.80     13.99 o 
   0  15   2      109.98       94.89     18.34 o 
   1  15   2        1.81       11.11     13.09 o 
   2  15   2        9.50        2.53      6.03 o 
   3  15   2       68.08       82.46     12.49 o 
 -13   0   3      407.69      380.68     29.22 o 
 -11   0   3       23.17       32.14      8.71 o 
  -9   0   3     1910.17     1942.66     52.99 o 
  -7   0   3    11856.65    12405.42    270.62 o 
  -5   0   3        2.22       10.49      2.49 o 
  -3   0   3     1949.93     2083.15     31.92 o 
  -1   0   3     4557.79     4618.27     88.55 o 
   1   0   3     6878.61     6831.13     93.50 o 
   3   0   3      896.39      928.91     18.68 o 
   5   0   3        1.70       13.29      2.77 o 
   7   0   3     1844.02     1888.38     65.28 o 
   9   0   3     2233.82     2226.19    112.79 o 
  11   0   3       16.25       20.75     16.47 o 
 -13   1   3       29.50       35.11      7.36 o 
 -12   1   3        5.71        6.51      4.91 o 
 -11   1   3      186.80      168.25      9.52 o 
 -10   1   3      278.96      270.64     11.72 o 
  -9   1   3       16.07       34.68      4.65 o 
  -8   1   3     2874.34     2915.24     72.35 o 
  -7   1   3      187.60      251.44      7.01 o 
  -6   1   3     5341.01     5330.44     74.48 o 
  -5   1   3      748.38      742.53     21.26 o 
  -4   1   3      232.93      214.34      4.42 o 
  -3   1   3       68.88       75.08      2.41 o 
  -2   1   3      467.54      577.94      7.02 o 
  -1   1   3    19075.79    20377.37    203.07 o 
   0   1   3      580.41      604.79      7.18 o 
   1   1   3      441.71      559.24      7.36 o 
   2   1   3      330.84      323.94      6.39 o 
   3   1   3       39.66       43.05      2.71 o 
   4   1   3        1.81       11.09      2.66 o 
   5   1   3      263.56      310.62      7.03 o 
   6   1   3     1975.53     1991.98     32.98 o 
   7   1   3     1184.86     1066.30     20.92 o 
   8   1   3     2170.89     1977.67     51.17 o 
   9   1   3       12.59        8.85      3.39 o 
  10   1   3      182.95      197.88     15.71 o 
  11   1   3       18.36       40.01      7.35 o 
  12   1   3       10.06       31.23     11.02 o 
 -13   2   3       36.26       47.11     11.02 o 
 -12   2   3       34.61       32.11      6.20 o 
 -11   2   3      181.84      188.45      9.87 o 
 -10   2   3       98.95       97.21      6.74 o 
  -9   2   3     2741.24     2713.50     59.07 o 
  -8   2   3      431.31      390.86     11.28 o 
  -7   2   3     1031.82     1003.80     17.14 o 
  -6   2   3        0.88        4.69      2.02 o 
  -5   2   3      762.71      784.74     22.09 o 
  -4   2   3      370.38      454.18      6.70 o 
  -3   2   3     1771.33     1644.50     22.98 o 
  -2   2   3     4332.38     4237.09     46.07 o 
  -1   2   3    11877.50    11887.87    141.42 o 
   0   2   3     2387.33     2551.56     44.00 o 
   1   2   3    14105.44    13875.56    145.03 o 
   2   2   3     1044.31     1071.99     13.19 o 
   3   2   3       23.92       40.95      2.78 o 
   4   2   3       11.69        9.67      3.78 o 
   5   2   3      638.21      599.37     13.20 o 
   6   2   3      908.99      781.09     18.34 o 
   7   2   3     1224.14     1173.14     29.19 o 
   8   2   3       31.41       37.86      6.30 o 
   9   2   3     1047.73      994.66     28.06 o 
  10   2   3        0.02        3.53      3.95 o 
  11   2   3       66.78       75.20      9.10 o 
  12   2   3        9.58       11.52      8.63 o 
 -13   3   3        0.02        3.96      5.44 o 
 -12   3   3       16.67       21.52      7.40 o 
 -11   3   3        7.85       23.77      7.72 o 
 -10   3   3      457.28      415.73     14.37 o 
  -9   3   3      111.31      100.83      6.60 o 
  -8   3   3      698.18      623.82     16.26 o 
  -7   3   3       81.24       68.50      4.70 o 
  -6   3   3     3833.38     3706.39     60.32 o 
  -5   3   3      396.31      405.27     10.82 o 
  -4   3   3      514.76      482.40      6.99 o 
  -3   3   3      227.69      261.54      4.29 o 
  -2   3   3     5030.25     5032.24     60.01 o 
  -1   3   3      607.27      528.01      7.15 o 
   0   3   3     8979.36     9398.88    100.11 o 
   1   3   3      660.76      788.37     16.75 o 
   2   3   3     7138.97     7362.98     84.54 o 
   3   3   3      902.02     1067.52     32.17 o 
   4   3   3       45.68       47.51      2.83 o 
   5   3   3       21.68       20.58      2.87 o 
   6   3   3     1213.91     1188.99     26.43 o 
   7   3   3      234.87      251.13     10.27 o 
   8   3   3      752.76      713.11     20.85 o 
   9   3   3        4.51        5.14      3.61 o 
  10   3   3      483.92      477.88     19.62 o 
  11   3   3        0.09        2.62      6.28 o 
 -13   4   3        2.99        8.66      7.21 o 
 -12   4   3       13.99       10.02      6.04 o 
 -11   4   3       62.42       71.95      9.34 o 
 -10   4   3      173.11      156.21     15.52 o 
  -9   4   3        3.42        9.34      2.99 o 
  -8   4   3      557.80      560.32     16.21 o 
  -7   4   3      670.42      644.06     19.66 o 
  -6   4   3      376.94      323.18     10.19 o 
  -5   4   3       70.44       79.25      5.40 o 
  -4   4   3      188.67      211.33      6.76 o 
  -3   4   3     1104.44     1072.38     15.48 o 
  -2   4   3     1849.84     1806.68     33.49 o 
  -1   4   3     8920.51     8944.55    101.62 o 
   0   4   3      145.78      152.81      3.57 o 
   1   4   3     9339.74     9922.06    117.37 o 
   2   4   3     1050.98     1087.48     14.93 o 
   3   4   3      581.21      456.32      7.82 o 
   4   4   3      132.07      146.44      4.90 o 
   5   4   3      862.96      774.21     20.09 o 
   6   4   3       43.34       25.58      4.34 o 
   7   4   3     1397.66     1329.19     31.96 o 
   8   4   3        4.13       13.26      6.01 o 
   9   4   3      292.81      292.83     12.87 o 
  10   4   3        1.43        8.61      5.54 o 
  11   4   3       60.41       60.63     11.29 o 
 -13   5   3        5.12        4.25      6.79 o 
 -12   5   3       22.74       36.65      9.10 o 
 -11   5   3       12.90       25.44     10.08 o 
 -10   5   3      411.81      398.22     18.32 o 
  -9   5   3       85.37       92.41      9.64 o 
  -8   5   3      340.35      293.22      8.71 o 
  -7   5   3        1.00       -0.54      1.70 o 
  -6   5   3      297.78      244.82      8.15 o 
  -5   5   3     1140.05     1010.88     22.51 o 
  -4   5   3        8.30       24.18      3.21 o 
  -3   5   3      132.24      123.72      4.14 o 
  -2   5   3     1362.38     1224.54     17.18 o 
  -1   5   3     2113.27     2076.49     59.77 o 
   0   5   3     8724.03     8616.23    107.70 o 
   1   5   3     1566.70     1615.05     21.91 o 
   2   5   3     1748.26     1623.73     44.50 o 
   3   5   3      148.48      171.21      4.66 o 
   4   5   3       44.07       42.99      3.51 o 
   5   5   3      213.74      212.76      7.79 o 
   6   5   3      889.94      951.10     22.09 o 
   7   5   3       99.79       80.45     10.82 o 
   8   5   3      925.38      817.91     23.01 o 
   9   5   3        2.02        4.38      5.10 o 
  10   5   3       58.24       72.22     10.00 o 
  11   5   3       22.28       37.79     11.66 o 
 -12   6   3       33.11       38.83      8.48 o 
 -11   6   3       55.22       58.37      9.25 o 
 -10   6   3       14.43       26.51      6.82 o 
  -9   6   3     1396.95     1440.03     46.94 o 
  -8   6   3      119.73      102.44      7.79 o 
  -7   6   3       16.91       29.47     11.60 o 
  -6   6   3        0.59       -1.57      2.81 o 
  -5   6   3       21.32       21.82      2.07 o 
  -4   6   3       10.90       13.42      2.08 o 
  -3   6   3     2154.26     2250.96     36.09 o 
  -2   6   3      779.10      782.09     18.34 o 
  -1   6   3     4417.23     4439.01     58.79 o 
   0   6   3        0.08        3.31      1.40 o 
   1   6   3     1168.30     1163.63     17.43 o 
   2   6   3       36.90       32.10      2.36 o 
   3   6   3      190.58      185.58      5.25 o 
   4   6   3      222.09      184.97      6.15 o 
   5   6   3      145.20      147.34      6.36 o 
   6   6   3        2.51       11.41      5.27 o 
   7   6   3     1363.83     1335.92     56.73 o 
   8   6   3       24.68       29.49      7.66 o 
   9   6   3      114.91      142.88     11.67 o 
  10   6   3       26.29       20.57      7.16 o 
  11   6   3        0.96        0.84      5.89 o 
 -12   7   3       36.95       66.51     10.43 o 
 -11   7   3       63.93       85.51     14.28 o 
 -10   7   3     1068.64     1011.21     37.46 o 
  -9   7   3        0.06       -1.42      4.29 o 
  -8   7   3     2095.41     2079.07     61.31 o 
  -7   7   3      694.52      701.74     23.52 o 
  -6   7   3      111.81      111.86      7.62 o 
  -5   7   3       74.53       72.03      6.14 o 
  -4   7   3       36.67       42.09      3.90 o 
  -3   7   3        1.34       42.55     16.77 o 
  -2   7   3     2729.49     2588.30     69.73 o 
  -1   7   3      602.39      656.18     11.94 o 
   0   7   3     2681.54     2438.28     58.93 o 
   1   7   3       21.22       27.18      4.14 o 
   2   7   3      379.88      372.06      9.31 o 
   3   7   3       25.39       31.75      2.50 o 
   4   7   3        0.69        1.17      2.77 o 
   5   7   3      269.03      293.69     14.05 o 
   6   7   3      804.90      744.48     26.45 o 
   7   7   3      387.26      275.69     20.90 o 
   8   7   3      552.90      560.34     24.22 o 
   9   7   3       19.41       26.58      8.30 o 
  10   7   3      306.39      288.18     20.06 o 
 -12   8   3       22.28       23.40      8.48 o 
 -11   8   3       76.60      104.45     12.02 o 
 -10   8   3        0.56       -3.13      5.20 o 
  -9   8   3      912.42      909.66     39.51 o 
  -8   8   3        5.56       23.62     11.08 o 
  -7   8   3     3371.67     3387.20     95.30 o 
  -6   8   3       35.92       40.70      5.47 o 
  -5   8   3      148.07      153.10      6.63 o 
  -4   8   3       40.87       36.45      3.68 o 
  -3   8   3      900.18      893.12     19.50 o 
  -2   8   3      113.17       98.99      3.80 o 
  -1   8   3     2367.42     2208.07     55.30 o 
   0   8   3      142.73      132.67      4.94 o 
   1   8   3      258.60      257.83     10.83 o 
   2   8   3      668.50      606.78     16.61 o 
   3   8   3     3126.23     2862.40     54.23 o 
   4   8   3      354.62      366.13     15.53 o 
   5   8   3      288.80      259.02     14.58 o 
   6   8   3      642.68      555.69     22.72 o 
   7   8   3      512.84      540.33     22.37 o 
   8   8   3        2.58       11.67      5.47 o 
   9   8   3      435.34      448.58     22.73 o 
  10   8   3       10.37       11.19      6.27 o 
 -11   9   3        2.21        2.26      5.46 o 
 -10   9   3      128.78      135.12     13.19 o 
  -9   9   3       14.15       19.70      8.52 o 
  -8   9   3     2358.00     2356.08     75.00 o 
  -7   9   3      109.02      127.85      9.78 o 
  -6   9   3     1170.73     1119.79     34.24 o 
  -5   9   3       22.56       30.64      3.90 o 
  -4   9   3      219.99      211.70      8.85 o 
  -3   9   3       12.49       40.48     10.06 o 
  -2   9   3      758.78      772.38     18.56 o 
  -1   9   3      114.89      119.01      4.96 o 
   0   9   3      934.66      866.89     18.39 o 
   1   9   3      188.78      170.05      6.15 o 
   2   9   3      360.01      328.69     10.32 o 
   3   9   3      346.10      314.79     10.10 o 
   4   9   3       95.50       72.46      8.21 o 
   5   9   3       17.99       19.37      4.90 o 
   6   9   3      537.44      504.16     21.35 o 
   7   9   3       58.12       60.16     12.75 o 
   8   9   3      495.56      455.65     23.98 o 
   9   9   3        2.53        3.09      5.62 o 
 -10  10   3        0.61       -3.16      5.34 o 
  -9  10   3      325.59      329.57     18.42 o 
  -8  10   3      201.99      223.10     15.30 o 
  -7  10   3     1259.35     1319.97     45.85 o 
  -6  10   3       96.66       98.64      8.70 o 
  -5  10   3      547.80      523.26     19.91 o 
  -4  10   3      165.91      149.53      6.97 o 
  -3  10   3      580.70      544.31     14.68 o 
  -2  10   3       22.30       15.54      6.87 o 
  -1  10   3      838.47      843.80     17.67 o 
   0  10   3       22.02       26.50      3.20 o 
   1  10   3      576.54      590.52     22.45 o 
   2  10   3      190.57      185.39      8.29 o 
   3  10   3       30.69       22.45      3.61 o 
   4  10   3      552.56      528.17     21.65 o 
   5  10   3      260.97      292.87     20.67 o 
   6  10   3       44.20       48.26      7.34 o 
   7  10   3      521.61      551.43     25.22 o 
   8  10   3       30.47       31.45      8.18 o 
   9  10   3      344.84      352.18     23.19 o 
 -10  11   3       61.49       71.57     11.07 o 
  -9  11   3       14.11       13.20      5.74 o 
  -8  11   3      383.07      370.27     19.73 o 
  -7  11   3        0.22        3.79      4.96 o 
  -6  11   3      735.13      651.27     26.86 o 
  -5  11   3        7.01        7.26      4.10 o 
  -4  11   3      508.37      495.70     15.48 o 
  -3  11   3       26.61       29.84      4.33 o 
  -2  11   3      213.19      231.32      9.51 o 
  -1  11   3       34.76       37.78      4.59 o 
   0  11   3     1503.99     1376.45     32.18 o 
   1  11   3        0.29        0.28      2.49 o 
   2  11   3      165.23      168.08      8.59 o 
   3  11   3      109.63      109.29      9.13 o 
   4  11   3       49.20       67.14      7.32 o 
   5  11   3        5.79        7.89      5.10 o 
   6  11   3       96.46       96.88     10.65 o 
   7  11   3       67.55       70.65     11.93 o 
   8  11   3      515.96      518.06     25.29 o 
  -9  12   3       79.13       88.16     11.53 o 
  -8  12   3        0.00        6.97      5.74 o 
  -7  12   3      190.69      210.98     14.01 o 
  -6  12   3        2.06       -0.81      3.67 o 
  -5  12   3      320.19      320.64     17.42 o 
  -4  12   3       10.98       13.06      3.91 o 
  -3  12   3        1.21        1.46      3.50 o 
  -2  12   3       10.29       21.69      6.30 o 
  -1  12   3      938.27      901.25     36.96 o 
   0  12   3       16.37       12.24      4.81 o 
   1  12   3     1258.75     1300.16     34.43 o 
   2  12   3       42.44       43.22      5.31 o 
   3  12   3       43.22       72.44     10.27 o 
   4  12   3       29.67       21.84      6.17 o 
   5  12   3      133.91      147.19     11.57 o 
   6  12   3       13.68       14.98      6.54 o 
   7  12   3      366.64      394.07     22.29 o 
  -8  13   3       93.51       88.69     12.92 o 
  -7  13   3       54.78       56.96      8.57 o 
  -6  13   3      366.35      370.98     20.93 o 
  -5  13   3       15.59        7.41      5.49 o 
  -4  13   3       73.04       73.37      7.32 o 
  -3  13   3        0.52       -1.23      3.47 o 
  -2  13   3      106.80      102.49      9.42 o 
  -1  13   3       52.24       61.16      8.37 o 
   0  13   3      873.82      810.90     39.12 o 
   1  13   3       89.19      103.66      9.57 o 
   2  13   3      783.55      742.76     28.25 o 
   3  13   3        0.51        6.28      5.74 o 
   4  13   3        8.97       18.63      7.89 o 
   5  13   3       34.87       43.27      8.97 o 
   6  13   3      312.19      318.65     20.79 o 
  -6  14   3        6.86        5.61      5.87 o 
  -5  14   3        1.20        8.03      7.05 o 
  -4  14   3        8.86        3.80      6.43 o 
  -3  14   3      169.76      178.37     16.13 o 
  -2  14   3        5.47        0.38      4.01 o 
  -1  14   3      200.11      191.80     13.43 o 
   0  14   3       22.39       34.73     10.88 o 
   1  14   3     1385.15     1439.72     60.96 o 
   2  14   3       19.34       27.44      8.31 o 
   3  14   3       37.61       53.59     10.65 o 
   4  14   3       50.51       69.37     13.42 o 
  -4  15   3       60.80       88.59     11.42 o 
  -3  15   3       34.94       59.27     11.30 o 
  -2  15   3      205.93      195.35     16.09 o 
  -1  15   3        5.52       -1.24      5.34 o 
   0  15   3      331.59      304.85     25.13 o 
   1  15   3       40.24       51.68     10.58 o 
   2  15   3      196.81      184.34     15.82 o 
 -14   0   4      556.60      527.28     69.29 o 
 -12   0   4       73.63       78.96     17.71 o 
 -10   0   4       45.78       49.82      6.72 o 
  -8   0   4      365.00      367.26     14.32 o 
  -6   0   4     2273.62     2352.03     52.13 o 
  -4   0   4     2596.04     2485.84     46.69 o 
  -2   0   4    10923.17    11686.17    120.23 o 
   0   0   4      562.05      598.37     19.42 o 
   2   0   4     6683.39     6722.94    116.51 o 
   4   0   4     5343.65     5794.09    117.42 o 
   6   0   4      912.19      949.24     26.76 o 
   8   0   4      731.34      699.56     38.63 o 
  10   0   4      989.35      937.47     52.29 o 
 -14   1   4       25.55       24.00      9.83 o 
 -13   1   4      777.36      785.79     32.41 o 
 -12   1   4       28.15       42.62      7.21 o 
 -11   1   4       63.72       72.40      6.38 o 
 -10   1   4       12.52       16.63      3.51 o 
  -9   1   4      107.44      112.54      5.52 o 
  -8   1   4      170.98      188.17     13.80 o 
  -7   1   4      799.01      790.70     15.77 o 
  -6   1   4     1579.77     1779.50     33.50 o 
  -5   1   4     8652.90     8499.16    112.34 o 
  -4   1   4     2129.16     2280.97     27.73 o 
  -3   1   4     2430.79     2688.62     51.07 o 
  -2   1   4     5627.84     5819.62     78.70 o 
  -1   1   4     1552.63     1713.15     27.88 o 
   0   1   4     6050.85     6169.64     90.86 o 
   1   1   4     1572.26     1404.70     16.35 o 
   2   1   4       86.15       98.93      4.72 o 
   3   1   4     7672.02     8019.77    106.53 o 
   4   1   4       35.39       43.46      3.44 o 
   5   1   4      665.49      574.58     12.02 o 
   6   1   4      484.74      480.81     13.38 o 
   7   1   4       59.40       61.19      4.59 o 
   8   1   4      152.94      129.33      7.67 o 
   9   1   4     1163.91     1037.83     30.54 o 
  10   1   4        4.58        3.75      4.86 o 
  11   1   4      602.90      634.80     29.77 o 
 -13   2   4       64.50       69.26     10.92 o 
 -12   2   4      926.67      839.77     32.06 o 
 -11   2   4      288.01      263.16     12.09 o 
 -10   2   4      446.03      426.13     14.16 o 
  -9   2   4        9.46        7.34      2.53 o 
  -8   2   4      622.99      603.74     17.17 o 
  -7   2   4      102.47      108.61      7.83 o 
  -6   2   4     5944.46     5937.12    126.89 o 
  -5   2   4     2386.59     2753.82     37.45 o 
  -4   2   4      173.65      175.75      4.52 o 
  -3   2   4      543.02      609.99      8.78 o 
  -2   2   4     5250.74     5511.82     56.05 o 
  -1   2   4      580.74      675.13      9.39 o 
   0   2   4      930.51      930.52     15.97 o 
   1   2   4     2743.33     3049.01     35.05 o 
   2   2   4    13952.03    14446.39    181.12 o 
   3   2   4        7.83       21.21      3.60 o 
   4   2   4     1209.56     1088.49     18.02 o 
   5   2   4      620.67      615.57     11.90 o 
   6   2   4      440.28      423.79      9.79 o 
   7   2   4        0.85       11.69      7.01 o 
   8   2   4      399.77      440.92     15.66 o 
   9   2   4       10.89       14.85      4.69 o 
  10   2   4      708.06      663.42     28.63 o 
  11   2   4        0.04        2.16      6.47 o 
 -13   3   4      255.14      281.72     22.51 o 
 -12   3   4       57.67       64.92      8.69 o 
 -11   3   4      497.49      512.66     36.04 o 
 -10   3   4       81.95       79.19      6.44 o 
  -9   3   4      135.58      140.71      6.68 o 
  -8   3   4        5.42        2.81      2.63 o 
  -7   3   4     1815.72     1822.92     28.92 o 
  -6   3   4       25.43       32.36      6.21 o 
  -5   3   4     3957.46     3780.44     50.89 o 
  -4   3   4     4345.72     4912.29     61.01 o 
  -3   3   4     2417.86     2367.15     28.12 o 
  -2   3   4      231.65      190.48      3.65 o 
  -1   3   4      444.84      443.90      8.65 o 
   0   3   4      833.56      801.51     10.40 o 
   1   3   4     6654.02     6624.22    120.54 o 
   2   3   4      299.20      286.21      5.68 o 
   3   3   4      714.44      679.34     16.97 o 
   4   3   4       42.26       45.23      3.43 o 
   5   3   4      469.33      522.47     10.22 o 
   6   3   4       70.07       78.09      4.93 o 
   7   3   4        3.02        0.55      2.52 o 
   8   3   4       30.44       30.50      4.76 o 
   9   3   4      677.39      638.67     21.64 o 
  10   3   4       65.69       63.76      7.76 o 
  11   3   4      182.18      175.14     19.39 o 
 -13   4   4       13.73       16.96      9.04 o 
 -12   4   4      241.91      256.28     14.66 o 
 -11   4   4        0.65        3.19      4.78 o 
 -10   4   4       63.81       56.68      5.41 o 
  -9   4   4      349.54      351.75     19.21 o 
  -8   4   4      358.10      363.09     11.57 o 
  -7   4   4       12.65       20.29      3.37 o 
  -6   4   4     1065.30     1163.56     18.05 o 
  -5   4   4       75.34       83.73      3.03 o 
  -4   4   4     4249.27     4335.91     56.62 o 
  -3   4   4     5077.31     5499.02     68.01 o 
  -2   4   4       49.82       55.72      2.66 o 
  -1   4   4      212.95      177.34      4.04 o 
   0   4   4     3911.68     4015.81     49.21 o 
   1   4   4      632.55      534.26      9.46 o 
   2   4   4      966.86      810.62     12.45 o 
   3   4   4        3.94        5.52      1.54 o 
   4   4   4     1266.44     1213.11     25.95 o 
   5   4   4        5.79        9.09      4.56 o 
   6   4   4      119.65      104.68     11.37 o 
   7   4   4       19.80        4.08      3.23 o 
   8   4   4      289.97      298.84     12.68 o 
   9   4   4       58.57       65.18      7.77 o 
  10   4   4      264.05      263.14     16.45 o 
  11   4   4       49.84       93.74     15.92 o 
 -13   5   4      213.88      224.80     18.47 o 
 -12   5   4        1.44       -5.56      5.56 o 
 -11   5   4       72.13       79.04      8.10 o 
 -10   5   4      115.09      103.05      9.28 o 
  -9   5   4        4.12        9.87      5.35 o 
  -8   5   4      242.85      221.67     11.43 o 
  -7   5   4      829.66      756.08     17.76 o 
  -6   5   4       53.37       56.50      3.78 o 
  -5   5   4     3885.64     3511.29    115.48 o 
  -4   5   4       36.32       35.51      3.79 o 
  -3   5   4     1521.84     1506.05     23.56 o 
  -2   5   4      103.62      109.59      3.65 o 
  -1   5   4     1190.87     1268.66     18.53 o 
   0   5   4      207.64      205.73      6.83 o 
   1   5   4     1431.23     1392.92     20.96 o 
   2   5   4       16.31       23.99      2.51 o 
   3   5   4     2003.58     2096.24     31.18 o 
   4   5   4      419.25      415.71     13.22 o 
   5   5   4      751.20      844.19     21.01 o 
   6   5   4       92.06       87.31     10.94 o 
   7   5   4      508.63      446.34     15.59 o 
   8   5   4        9.30       -1.20      4.30 o 
   9   5   4       75.72       84.50     10.16 o 
  10   5   4        7.68        6.90      5.92 o 
  11   5   4      473.21      469.05     29.66 o 
 -13   6   4       13.57        6.73      7.10 o 
 -12   6   4      350.62      342.52     19.39 o 
 -11   6   4       11.18        0.39      5.00 o 
 -10   6   4       12.99       23.77      7.94 o 
  -9   6   4      118.38      118.40      9.47 o 
  -8   6   4       32.37       34.96      5.61 o 
  -7   6   4      173.75      171.78     10.36 o 
  -6   6   4      880.25      808.58     16.81 o 
  -5   6   4      199.36      185.39      5.97 o 
  -4   6   4     1336.96     1406.24     25.20 o 
  -3   6   4      792.64      941.74     15.28 o 
  -2   6   4      665.36      733.46     12.27 o 
  -1   6   4       37.11       40.69      3.40 o 
   0   6   4     2267.92     2314.96     34.19 o 
   1   6   4       11.63        9.36      1.95 o 
   2   6   4     1712.02     1949.17     46.21 o 
   3   6   4      175.60      141.94      4.42 o 
   4   6   4     1100.29      890.60     20.18 o 
   5   6   4       11.15        3.78      2.84 o 
   6   6   4       22.23       26.49      7.04 o 
   7   6   4      130.69      114.81      8.46 o 
   8   6   4      210.08      215.93     14.35 o 
   9   6   4       55.05       62.43      9.14 o 
  10   6   4      322.57      355.75     20.60 o 
 -12   7   4        0.12       -1.35      5.22 o 
 -11   7   4      369.82      394.29     22.00 o 
 -10   7   4        3.43        5.95      4.64 o 
  -9   7   4       54.19       54.42      6.41 o 
  -8   7   4        2.06        3.10      4.35 o 
  -7   7   4     2094.87     2032.01     56.18 o 
  -6   7   4      178.14      171.53      6.24 o 
  -5   7   4     1017.07      948.00     19.63 o 
  -4   7   4     2293.58     2186.89     52.72 o 
  -3   7   4     1373.88     1378.71     47.88 o 
  -2   7   4        2.98        3.74      2.67 o 
  -1   7   4      473.92      538.40     11.57 o 
   0   7   4       51.56       42.76      4.70 o 
   1   7   4     2392.55     2315.33     52.78 o 
   2   7   4       27.44       30.81      3.50 o 
   3   7   4     2688.90     2554.60     67.45 o 
   4   7   4       34.87       30.43      3.68 o 
   5   7   4      352.07      415.66     17.89 o 
   6   7   4        6.11       23.50      6.50 o 
   7   7   4        1.19        0.02      3.99 o 
   8   7   4       63.90       52.74      7.38 o 
   9   7   4      202.70      210.28     16.06 o 
  10   7   4       45.75       45.05      8.84 o 
 -12   8   4       66.77       75.40     11.31 o 
 -11   8   4        0.08        2.23      5.17 o 
 -10   8   4       13.54       24.60      6.50 o 
  -9   8   4       42.69       44.86      7.26 o 
  -8   8   4      713.31      657.87     29.87 o 
  -7   8   4      507.65      494.84     18.43 o 
  -6   8   4       96.67      102.49     10.00 o 
  -5   8   4     1001.74     1025.10     22.72 o 
  -4   8   4     1436.80     1317.76     27.49 o 
  -3   8   4       67.34       70.73      5.98 o 
  -2   8   4       35.47       43.07      3.36 o 
  -1   8   4      302.74      332.83      8.68 o 
   0   8   4      509.55      489.08     10.61 o 
   1   8   4      234.63      223.02      6.78 o 
   2   8   4      403.40      399.92     16.88 o 
   3   8   4      143.82      147.13      6.56 o 
   4   8   4      862.37      888.29     26.94 o 
   5   8   4       10.14        9.70      4.28 o 
   6   8   4       58.52       62.25      7.45 o 
   7   8   4       17.39       22.50      6.10 o 
   8   8   4      168.62      167.70     12.79 o 
   9   8   4        5.63        9.29      6.32 o 
 -11   9   4       51.54       49.90      7.82 o 
 -10   9   4        1.15        2.94      5.13 o 
  -9   9   4        0.72        5.32      4.54 o 
  -8   9   4      307.55      323.04     16.41 o 
  -7   9   4     1080.85     1094.21     37.12 o 
  -6   9   4      428.68      443.09     18.69 o 
  -5   9   4      659.00      628.30     17.49 o 
  -4   9   4      493.78      423.94     12.31 o 
  -3   9   4     1023.96     1022.81     23.35 o 
  -2   9   4      134.56      126.21      5.15 o 
  -1   9   4      183.90      200.82      6.99 o 
   0   9   4      726.64      686.40     18.72 o 
   1   9   4       68.79       70.16      4.20 o 
   2   9   4      348.01      383.14     12.69 o 
   3   9   4     2164.98     2096.02     53.45 o 
   4   9   4       38.62       30.17      4.95 o 
   5   9   4      756.94      742.27     26.59 o 
   6   9   4        0.28       -0.97      4.26 o 
   7   9   4       33.70       47.05      9.10 o 
   8   9   4        9.77       11.56      5.70 o 
   9   9   4      349.48      319.10     21.39 o 
 -10  10   4        3.28       10.62      6.47 o 
  -9  10   4        0.33        2.39      4.49 o 
  -8  10   4       69.55       77.38      9.46 o 
  -7  10   4       19.33       18.64      6.10 o 
  -6  10   4     1296.73     1304.12     42.92 o 
  -5  10   4      668.75      602.70     16.40 o 
  -4  10   4      743.47      684.34     19.48 o 
  -3  10   4      262.70      257.39      9.70 o 
  -2  10   4        0.81        8.06      3.64 o 
  -1  10   4        8.50       25.08      3.29 o 
   0  10   4      264.44      266.01      8.28 o 
   1  10   4       74.11       68.01      6.23 o 
   2  10   4     1194.94     1192.65     29.66 o 
   3  10   4        1.47       10.13      5.07 o 
   4  10   4     1692.15     1620.85     49.68 o 
   5  10   4       22.21       28.98      6.52 o 
   6  10   4       39.73       53.97      8.41 o 
   7  10   4        3.25        1.69      4.10 o 
   8  10   4      177.93      171.44     15.02 o 
 -10  11   4        5.89       -4.04      5.19 o 
  -9  11   4       13.45       19.87      7.04 o 
  -8  11   4        0.22        0.11      4.17 o 
  -7  11   4      368.22      368.99     19.72 o 
  -6  11   4       15.47       27.31      5.80 o 
  -5  11   4      741.46      688.69     31.71 o 
  -4  11   4      215.31      224.20     10.03 o 
  -3  11   4       21.99       27.34      4.23 o 
  -2  11   4        0.17        0.89      2.62 o 
  -1  11   4       13.15       17.14      3.90 o 
   0  11   4       18.74       21.88      3.69 o 
   1  11   4     1396.73     1346.14     33.40 o 
   2  11   4        2.38        3.66      3.17 o 
   3  11   4      662.09      628.38     24.16 o 
   4  11   4      121.16      107.28      9.09 o 
   5  11   4       16.34       11.93      5.63 o 
   6  11   4        0.04       -0.89      4.01 o 
   7  11   4       31.74       30.74      8.22 o 
  -9  12   4        0.26       -2.10      5.39 o 
  -8  12   4       92.70       98.22     17.10 o 
  -7  12   4        0.03        3.05      4.05 o 
  -6  12   4     1026.51     1027.01     38.66 o 
  -5  12   4        9.00       11.09      4.80 o 
  -4  12   4      539.39      523.01     17.67 o 
  -3  12   4      224.18      220.75     10.11 o 
  -2  12   4        5.82        3.32      3.18 o 
  -1  12   4       57.97       73.37      7.95 o 
   0  12   4      196.52      177.92      9.06 o 
   1  12   4        1.54       -3.09      3.09 o 
   2  12   4     1687.07     1625.43     50.19 o 
   3  12   4       53.30       55.51      7.53 o 
   4  12   4      150.04      161.09     12.39 o 
   5  12   4       32.61       40.88      7.98 o 
   6  12   4       16.57       21.56      6.68 o 
  -8  13   4       11.58        7.55      7.06 o 
  -7  13   4      133.41      129.84     17.40 o 
  -6  13   4        0.02       -1.79      4.63 o 
  -5  13   4      949.34      930.28     36.12 o 
  -4  13   4        1.28        6.70      4.80 o 
  -3  13   4      514.56      453.43     16.42 o 
  -2  13   4      168.29      185.33     13.86 o 
  -1  13   4       74.03       69.47      8.12 o 
   0  13   4       12.47        5.02      4.08 o 
   1  13   4      813.50      710.39     34.41 o 
   2  13   4        3.76       -1.62      4.04 o 
   3  13   4      246.46      240.35     20.50 o 
   4  13   4       87.11       86.14      9.42 o 
   5  13   4      130.97      154.49     13.96 o 
  -6  14   4      499.62      505.69     32.25 o 
  -5  14   4       22.57       20.95      8.45 o 
  -4  14   4      421.52      361.05     60.42 o 
  -3  14   4       99.46      115.78     13.28 o 
  -2  14   4       83.71       81.20      9.41 o 
  -1  14   4       12.52       13.14      4.99 o 
   0  14   4      158.04      152.68     12.22 o 
   1  14   4       10.43       27.85      8.36 o 
   2  14   4      516.24      533.66     30.40 o 
   3  14   4       11.50       23.89      7.42 o 
   4  14   4      274.84      288.22     22.73 o 
  -3  15   4      171.46      168.42     19.12 o 
  -2  15   4       91.31       90.61     12.84 o 
  -1  15   4        0.13        0.80      5.31 o 
   0  15   4       17.59       32.39      8.84 o 
   1  15   4      454.45      475.30     29.56 o 
 -13   0   5      366.35      344.55     27.38 o 
 -11   0   5     1761.77     1691.74     54.52 o 
  -9   0   5     1418.32     1379.73     40.78 o 
  -7   0   5      114.20      115.02      6.36 o 
  -5   0   5      976.35     1133.26     25.62 o 
  -3   0   5    12790.10    12623.79    193.96 o 
  -1   0   5     1532.54     1434.00     36.35 o 
   1   0   5      169.56      218.42      9.45 o 
   3   0   5     5696.43     5554.59    113.33 o 
   5   0   5     3294.44     3181.47     76.89 o 
   7   0   5     2701.50     2688.78     85.44 o 
   9   0   5       34.06       42.28      8.67 o 
  11   0   5      465.28      467.58     38.59 o 
 -14   1   5       11.47       11.79      8.20 o 
 -13   1   5       27.53       22.00      6.98 o 
 -12   1   5      351.86      342.94     17.84 o 
 -11   1   5        5.56        9.75      3.88 o 
 -10   1   5      790.34      753.62     20.89 o 
  -9   1   5       16.06       22.22      3.51 o 
  -8   1   5       16.65       17.58      3.01 o 
  -7   1   5       60.56       65.41      3.59 o 
  -6   1   5      113.10      119.78      4.61 o 
  -5   1   5      350.41      425.25      8.69 o 
  -4   1   5     2790.13     2795.33     34.86 o 
  -3   1   5       25.35       74.63      7.61 o 
  -2   1   5      178.89      148.33     10.27 o 
  -1   1   5      156.60      144.86      4.34 o 
   0   1   5        1.36       63.35      6.51 o 
   1   1   5      165.34      209.68     10.90 o 
   2   1   5     1735.63     1716.63     24.88 o 
   3   1   5      185.04      233.10      7.81 o 
   4   1   5     4992.15     5346.02     82.99 o 
   5   1   5       24.56       28.84      3.08 o 
   6   1   5      627.84      578.78     14.49 o 
   7   1   5      276.01      243.02     11.44 o 
   8   1   5      390.62      400.14     15.02 o 
   9   1   5      109.08      119.99     11.54 o 
  10   1   5      105.84      104.62     10.43 o 
  11   1   5       57.42       46.06     11.84 o 
 -14   2   5        8.19       -3.70      7.81 o 
 -13   2   5      191.27      187.10     18.88 o 
 -12   2   5        3.75        0.65      3.09 o 
 -11   2   5      614.82      634.43     21.10 o 
 -10   2   5      127.35      124.21      7.91 o 
  -9   2   5      985.95      975.12     21.17 o 
  -8   2   5      476.84      490.39     12.17 o 
  -7   2   5      233.57      249.26      8.04 o 
  -6   2   5       58.85       86.26      7.85 o 
  -5   2   5     2680.07     2801.86     55.51 o 
  -4   2   5      479.75      469.44      8.11 o 
  -3   2   5     1067.95      910.89     27.88 o 
  -2   2   5      141.26      158.90     10.86 o 
  -1   2   5      332.06      325.51      4.78 o 
   0   2   5     2634.62     2762.21     37.30 o 
   1   2   5      488.87      437.20      7.34 o 
   2   2   5     1006.70     1024.49     15.78 o 
   3   2   5     1871.20     1708.33     26.49 o 
   4   2   5       54.89       72.17      3.78 o 
   5   2   5     1445.38     1478.50     26.80 o 
   6   2   5       86.21       88.54      6.14 o 
   7   2   5      210.47      191.14      9.31 o 
   8   2   5      119.54      131.45      8.26 o 
   9   2   5       20.79       39.77      6.09 o 
  10   2   5       28.02       32.96      6.59 o 
  11   2   5       40.91       47.11     12.19 o 
 -13   3   5        2.01        0.86      5.56 o 
 -12   3   5      553.73      587.00     26.79 o 
 -11   3   5      458.01      435.12     16.81 o 
 -10   3   5      547.04      585.42     18.87 o 
  -9   3   5       18.65       21.66      2.74 o 
  -8   3   5      854.04      867.51     17.38 o 
  -7   3   5        5.35        5.99      2.11 o 
  -6   3   5      216.85      222.59      5.78 o 
  -5   3   5       75.67       98.94      5.74 o 
  -4   3   5     6313.64     6473.96     85.23 o 
  -3   3   5      642.84      696.30     11.53 o 
  -2   3   5     3154.09     3207.55     43.78 o 
  -1   3   5      495.32      686.20     11.35 o 
   0   3   5     2264.73     2535.63     31.57 o 
   1   3   5       11.21       45.84      6.04 o 
   2   3   5      168.36      170.68      5.20 o 
   3   3   5      480.56      511.34     10.26 o 
   4   3   5     1629.11     1816.94     29.52 o 
   5   3   5       28.22       39.17      3.06 o 
   6   3   5     1447.13     1404.55     35.72 o 
   7   3   5       58.98       55.39      5.56 o 
   8   3   5        7.45       13.37      4.47 o 
   9   3   5       67.72       62.09      6.62 o 
  10   3   5        4.77        5.57      8.27 o 
  11   3   5       11.85       12.12     13.36 o 
 -13   4   5       37.82       59.53     17.46 o 
 -12   4   5       22.68       33.85      7.38 o 
 -11   4   5      674.38      660.97     26.99 o 
 -10   4   5      261.02      251.39     12.21 o 
  -9   4   5      530.34      510.88     20.13 o 
  -8   4   5       17.33       32.26     10.33 o 
  -7   4   5       81.62       87.70      6.61 o 
  -6   4   5       14.67       16.31      2.69 o 
  -5   4   5      484.62      455.57     12.83 o 
  -4   4   5     1148.40     1295.28     36.60 o 
  -3   4   5     6259.23     6336.91     83.39 o 
  -2   4   5       79.61       86.62      3.26 o 
  -1   4   5     6954.36     7419.20    112.15 o 
   0   4   5      151.33      125.28      5.09 o 
   1   4   5      139.44      163.02      6.02 o 
   2   4   5      182.58      246.26      6.11 o 
   3   4   5       12.89       21.95      4.46 o 
   4   4   5      368.90      413.32      9.63 o 
   5   4   5     1270.64     1162.92     26.71 o 
   6   4   5       99.68       91.16      5.73 o 
   7   4   5      543.36      526.83     28.16 o 
   8   4   5        0.75       -2.15      3.43 o 
   9   4   5        2.14        5.02      5.11 o 
  10   4   5       49.98       80.40     12.69 o 
 -13   5   5        0.22       -6.54      7.16 o 
 -12   5   5      250.32      254.58     17.11 o 
 -11   5   5       29.85       42.46      7.74 o 
 -10   5   5      636.84      670.59     26.99 o 
  -9   5   5       35.29       31.54      4.49 o 
  -8   5   5       31.82       28.75      3.69 o 
  -7   5   5       86.69       90.85      4.13 o 
  -6   5   5      466.70      464.62      9.71 o 
  -5   5   5       59.89       65.77      5.61 o 
  -4   5   5     2610.61     2513.73     36.80 o 
  -3   5   5       72.52       71.35      3.27 o 
  -2   5   5    13267.81    13689.63    190.42 o 
  -1   5   5      118.04      149.98      4.78 o 
   0   5   5     1003.86      965.86     15.89 o 
   1   5   5       16.72       12.67      2.34 o 
   2   5   5       75.19       80.98      3.78 o 
   3   5   5       35.72       26.65      2.69 o 
   4   5   5      522.87      507.62     12.19 o 
   5   5   5        9.21       18.49      4.43 o 
   6   5   5     2100.86     2038.02     47.95 o 
   7   5   5       10.43       13.32      4.03 o 
   8   5   5      321.58      292.36     16.93 o 
   9   5   5        0.56       -5.47      5.47 o 
  10   5   5      128.80      115.11     15.81 o 
 -13   6   5      148.62      181.74     24.01 o 
 -12   6   5       22.35       29.21      7.86 o 
 -11   6   5      186.48      201.46     14.61 o 
 -10   6   5       43.82       41.00      6.73 o 
  -9   6   5      496.42      485.16     19.88 o 
  -8   6   5      110.44      135.09      9.94 o 
  -7   6   5      158.31      155.47      5.02 o 
  -6   6   5        0.02       12.91      5.44 o 
  -5   6   5      797.12      761.07     15.98 o 
  -4   6   5      391.84      391.00      8.54 o 
  -3   6   5     1575.10     1591.09     25.50 o 
  -2   6   5      468.60      516.89     10.57 o 
  -1   6   5     4346.00     4450.58     66.15 o 
   0   6   5      272.87      252.90      6.51 o 
   1   6   5       42.26       49.59      3.34 o 
   2   6   5       56.18       75.54      4.78 o 
   3   6   5      409.14      417.35      9.80 o 
   4   6   5       25.80       30.81      2.81 o 
   5   6   5     1177.15     1110.62     27.29 o 
   6   6   5       60.46       53.30      5.85 o 
   7   6   5      421.11      415.64     20.19 o 
   8   6   5       40.61       60.22      8.83 o 
   9   6   5        8.64       13.33      5.28 o 
  10   6   5       19.87       23.50      8.61 o 
 -12   7   5      216.15      201.67     14.00 o 
 -11   7   5       76.71       91.41     10.71 o 
 -10   7   5      407.37      380.52     21.06 o 
  -9   7   5       30.79       31.75      5.63 o 
  -8   7   5      661.00      609.22     22.79 o 
  -7   7   5      161.86      168.93      9.88 o 
  -6   7   5      326.16      331.87     10.02 o 
  -5   7   5        1.64        1.44      2.72 o 
  -4   7   5      868.27      868.40     16.83 o 
  -3   7   5      121.22      120.64      5.11 o 
  -2   7   5     1554.29     1556.39     26.44 o 
  -1   7   5      417.16      405.70      9.74 o 
   0   7   5     1365.26     1224.33     29.70 o 
   1   7   5      311.87      325.14      8.34 o 
   2   7   5      120.20      124.58      5.31 o 
   3   7   5      125.57      151.66      5.80 o 
   4   7   5      985.36      921.56     21.45 o 
   5   7   5       25.26       22.82      5.59 o 
   6   7   5     1168.31     1204.69     40.59 o 
   7   7   5      100.74       89.31      9.59 o 
   8   7   5        7.76       16.72      6.45 o 
   9   7   5       18.32       19.09      7.06 o 
 -12   8   5        3.59       11.49      7.00 o 
 -11   8   5      642.97      652.80     28.44 o 
 -10   8   5       28.26       29.41      6.23 o 
  -9   8   5      976.22     1026.78     36.68 o 
  -8   8   5      159.84      139.16      9.55 o 
  -7   8   5       91.79      111.25      8.52 o 
  -6   8   5       38.64       45.07      4.78 o 
  -5   8   5      293.12      298.89      9.36 o 
  -4   8   5      302.32      325.06      9.97 o 
  -3   8   5     2496.07     2378.17     39.72 o 
  -2   8   5       53.55       51.46      3.70 o 
  -1   8   5     1077.69     1022.40     27.30 o 
   0   8   5      198.87      183.08      8.19 o 
   1   8   5       59.58       61.92      6.10 o 
   2   8   5       20.91       20.85      2.83 o 
   3   8   5     1068.78     1016.36     20.25 o 
   4   8   5       16.54        4.07      4.78 o 
   5   8   5     1732.04     1668.65     51.85 o 
   6   8   5      146.88      135.35     10.82 o 
   7   8   5      316.23      309.96     19.78 o 
   8   8   5        0.53       -5.50      5.50 o 
   9   8   5        2.76       -0.88      4.68 o 
 -11   9   5        1.80        4.38      5.92 o 
 -10   9   5      716.77      703.82     32.72 o 
  -9   9   5        5.27       10.52      4.89 o 
  -8   9   5       48.74       54.05      7.97 o 
  -7   9   5        7.13        5.62      4.11 o 
  -6   9   5        1.11        1.71      2.22 o 
  -5   9   5       16.02       20.56      3.90 o 
  -4   9   5      578.85      596.27     28.65 o 
  -3   9   5       54.47       47.63      3.64 o 
  -2   9   5     1494.72     1467.97     28.14 o 
  -1   9   5      103.06      105.08      5.17 o 
   0   9   5      149.16      140.59      5.78 o 
   1   9   5      544.71      534.14     12.72 o 
   2   9   5      170.13      179.60      7.92 o 
   3   9   5        0.02        1.69      2.83 o 
   4   9   5     1571.64     1494.23     45.93 o 
   5   9   5       53.25       50.48      7.61 o 
   6   9   5      405.56      416.59     19.70 o 
   7   9   5        0.42       10.05      9.09 o 
   8   9   5       98.31      106.72     10.93 o 
 -10  10   5       25.45       19.52      7.32 o 
  -9  10   5      282.27      299.31     17.04 o 
  -8  10   5        2.43       -0.88      4.41 o 
  -7  10   5        0.78       12.91      7.22 o 
  -6  10   5      158.86      180.75     11.85 o 
  -5  10   5      200.55      216.97      9.06 o 
  -4  10   5       69.43       52.23      5.11 o 
  -3  10   5     1310.66     1340.98     32.46 o 
  -2  10   5       42.66       38.68      3.79 o 
  -1  10   5       18.61       28.47      3.43 o 
   0  10   5        5.72        8.68      2.68 o 
   1  10   5        7.16        9.29      4.87 o 
   2  10   5       73.34       72.35      5.58 o 
   3  10   5      862.75      828.42     29.24 o 
   4  10   5      130.54      138.66     11.02 o 
   5  10   5      821.06      829.62     32.29 o 
   6  10   5       12.52       18.57      6.35 o 
   7  10   5      179.66      157.54     16.05 o 
   8  10   5       20.30       17.53      7.56 o 
 -10  11   5      188.09      186.55     16.50 o 
  -9  11   5        0.59        3.19      5.29 o 
  -8  11   5      181.44      174.74     17.58 o 
  -7  11   5       17.97       18.86      6.25 o 
  -6  11   5      325.95      324.55     16.93 o 
  -5  11   5      371.65      340.03     14.34 o 
  -4  11   5      948.96      929.37     26.26 o 
  -3  11   5       52.03       56.05      5.66 o 
  -2  11   5      296.97      272.73     11.40 o 
  -1  11   5      140.72      145.63      6.99 o 
   0  11   5      473.74      457.73     15.30 o 
   1  11   5      178.60      166.26      9.41 o 
   2  11   5      598.74      598.03     21.01 o 
   3  11   5        9.06       13.34      6.46 o 
   4  11   5      901.89      951.51     35.13 o 
   5  11   5       18.13       17.41      6.20 o 
   6  11   5      683.34      698.47     32.45 o 
   7  11   5        0.38        3.83      6.77 o 
  -9  12   5       47.25       77.93     10.91 o 
  -8  12   5       12.96       22.61      8.07 o 
  -7  12   5      142.90      144.13     10.78 o 
  -6  12   5        1.85        8.21      5.19 o 
  -5  12   5      810.26      741.05     27.97 o 
  -4  12   5       46.97       47.13      5.92 o 
  -3  12   5      265.28      260.82     12.66 o 
  -2  12   5      115.56      122.99      7.92 o 
  -1  12   5      428.62      465.78     19.54 o 
   0  12   5       76.85       80.60      6.54 o 
   1  12   5       15.71       26.30      4.43 o 
   2  12   5       51.55       49.84      7.49 o 
   3  12   5      326.37      316.10     16.73 o 
   4  12   5       19.74       18.88      6.33 o 
   5  12   5      374.46      392.70     21.78 o 
   6  12   5       11.62       16.45      7.22 o 
  -7  13   5        0.35        0.54      4.62 o 
  -6  13   5       15.59       16.71      6.38 o 
  -5  13   5        1.02        0.90      4.33 o 
  -4  13   5      240.18      245.84     14.83 o 
  -3  13   5       21.93       30.35      6.22 o 
  -2  13   5      465.18      473.05     19.66 o 
  -1  13   5      156.69      191.96     12.56 o 
   0  13   5      181.40      181.80     12.65 o 
   1  13   5       15.85       24.10     10.22 o 
   2  13   5       29.48       46.92      6.67 o 
   3  13   5       11.12        8.53      5.02 o 
   4  13   5      126.92      129.85     12.12 o 
   5  13   5        1.44       -2.30      5.90 o 
  -6  14   5        0.05        4.29      6.76 o 
  -5  14   5       43.81       42.88     10.25 o 
  -4  14   5        4.00       -1.52      6.16 o 
  -3  14   5      783.71      776.23     39.28 o 
  -2  14   5       21.17       31.21      7.26 o 
  -1  14   5      180.53      178.23     13.21 o 
   0  14   5       11.88        3.92      5.56 o 
   1  14   5        0.37       15.93     15.03 o 
   2  14   5        3.84        3.51      5.72 o 
   3  14   5       10.01       14.32      7.83 o 
  -2  15   5      425.04      414.87     27.26 o 
  -1  15   5       42.06       27.15      8.24 o 
 -14   0   6       94.87       75.19     26.10 o 
 -12   0   6      165.49      156.14     16.72 o 
 -10   0   6     1168.83     1184.54     40.06 o 
  -8   0   6      262.80      266.90     12.51 o 
  -6   0   6      185.85      165.45      8.01 o 
  -4   0   6      144.22      139.34      5.30 o 
  -2   0   6     1776.45     1739.16     58.72 o 
   0   0   6     1977.41     1734.70     27.86 o 
   2   0   6     5924.39     6279.38    129.07 o 
   4   0   6      183.32      124.18      7.93 o 
   6   0   6      561.23      540.18     20.25 o 
   8   0   6     1309.11     1272.61     62.17 o 
  10   0   6      139.97      138.40     20.66 o 
 -14   1   6        7.35        3.28      6.33 o 
 -13   1   6       75.10       76.15      8.57 o 
 -12   1   6      178.05      182.60     11.12 o 
 -11   1   6      229.30      206.64      9.17 o 
 -10   1   6        0.32        0.24      2.41 o 
  -9   1   6      580.24      599.06     15.46 o 
  -8   1   6      425.36      471.42     12.30 o 
  -7   1   6      332.21      272.92      7.75 o 
  -6   1   6       99.57      100.39      4.36 o 
  -5   1   6     1169.04     1232.49     19.76 o 
  -4   1   6     2390.22     2373.05     50.23 o 
  -3   1   6     4625.00     4763.22     50.83 o 
  -2   1   6        0.82        8.44      5.71 o 
  -1   1   6      686.67      613.63     14.86 o 
   0   1   6     1421.74     1560.23     45.84 o 
   1   1   6     4041.60     3874.27     51.00 o 
   2   1   6      356.98      389.01     11.30 o 
   3   1   6      931.80      943.06     17.83 o 
   4   1   6      154.85      159.74      6.23 o 
   5   1   6      161.58      234.61      8.21 o 
   6   1   6       54.28       54.89      5.63 o 
   7   1   6      877.40      840.90     20.90 o 
   8   1   6       32.50       43.99      5.96 o 
   9   1   6      661.83      662.50     30.43 o 
  10   1   6        2.86       -0.97      5.23 o 
 -14   2   6      125.79      125.98     16.14 o 
 -13   2   6        5.91        4.96      6.73 o 
 -12   2   6        0.00       -1.54      3.40 o 
 -11   2   6      126.83      134.74      8.90 o 
 -10   2   6      274.75      258.97      9.32 o 
  -9   2   6        0.14       -0.72      2.30 o 
  -8   2   6     2011.43     2047.17     38.10 o 
  -7   2   6      125.39      117.87      5.27 o 
  -6   2   6      497.20      530.41     14.64 o 
  -5   2   6      197.27      188.49      8.48 o 
  -4   2   6      487.56      587.13     12.34 o 
  -3   2   6      529.21      532.10      7.90 o 
  -2   2   6     1485.90     1243.42     21.04 o 
  -1   2   6      508.04      562.57     12.90 o 
   0   2   6     5813.18     6242.78     90.30 o 
   1   2   6      585.76      570.82      9.95 o 
   2   2   6     1533.16     1368.11     21.98 o 
   3   2   6        4.18       10.33      5.06 o 
   4   2   6       13.43       27.26      3.30 o 
   5   2   6       11.95       20.83      6.60 o 
   6   2   6     2139.88     2068.41     41.77 o 
   7   2   6      163.91      186.27     11.08 o 
   8   2   6      500.54      493.57     18.72 o 
   9   2   6       73.61       65.55      9.32 o 
  10   2   6      261.94      263.53     23.22 o 
 -13   3   6       33.00       39.72     10.39 o 
 -12   3   6      139.68      131.84      8.97 o 
 -11   3   6       71.26       71.41      6.34 o 
 -10   3   6        0.07        1.24      2.94 o 
  -9   3   6      322.93      342.53     10.56 o 
  -8   3   6       11.73       18.39      3.15 o 
  -7   3   6     2604.34     2460.97     41.35 o 
  -6   3   6       85.05       85.88      4.35 o 
  -5   3   6      164.38      130.37      4.64 o 
  -4   3   6      105.52      114.88      3.90 o 
  -3   3   6       37.53       44.93      7.89 o 
  -2   3   6      610.24      678.68     15.22 o 
  -1   3   6     2177.11     2236.30     34.06 o 
   0   3   6     1080.60     1118.21     16.09 o 
   1   3   6      746.01      731.92     13.17 o 
   2   3   6        0.01       -1.16      1.76 o 
   3   3   6      389.46      383.90     10.21 o 
   4   3   6        1.59        0.48      2.07 o 
   5   3   6     1005.49     1036.87     21.21 o 
   6   3   6      127.73      111.02      6.57 o 
   7   3   6     1036.70      970.95     27.78 o 
   8   3   6        4.68        1.40      3.61 o 
   9   3   6      161.26      158.59     10.78 o 
  10   3   6       12.41       16.37      7.97 o 
 -13   4   6        7.15       11.02      7.84 o 
 -12   4   6       43.55       61.38      9.55 o 
 -11   4   6        2.86        0.35      4.32 o 
 -10   4   6      564.20      584.72     18.88 o 
  -9   4   6      358.04      317.94     19.83 o 
  -8   4   6     1560.75     1644.98     31.21 o 
  -7   4   6      450.19      384.68     11.23 o 
  -6   4   6      579.92      552.78     22.26 o 
  -5   4   6        2.69        9.58      3.97 o 
  -4   4   6       11.13       10.61      1.86 o 
  -3   4   6      731.09      816.28     13.56 o 
  -2   4   6     2845.16     2711.59     36.90 o 
  -1   4   6      101.65       91.17      4.59 o 
   0   4   6     5361.06     5541.57     76.99 o 
   1   4   6      873.22      979.27     16.20 o 
   2   4   6      562.75      522.42     10.54 o 
   3   4   6       10.39       11.63      5.67 o 
   4   4   6      472.58      496.81     11.33 o 
   5   4   6        3.48        6.00      2.44 o 
   6   4   6      697.62      681.27     24.68 o 
   7   4   6       29.96       35.89      5.77 o 
   8   4   6      956.71      941.77     31.08 o 
   9   4   6       57.86       66.20      9.64 o 
  10   4   6      172.36      221.06     22.70 o 
 -13   5   6       82.61       98.22     13.00 o 
 -12   5   6       19.53       16.95      6.13 o 
 -11   5   6      250.03      245.79     15.92 o 
 -10   5   6        0.16        3.59      3.90 o 
  -9   5   6     1967.05     1899.79     46.45 o 
  -8   5   6       54.56       52.81      4.95 o 
  -7   5   6     2624.77     2578.24     53.01 o 
  -6   5   6        9.81       11.61      2.39 o 
  -5   5   6      953.62     1013.32     26.70 o 
  -4   5   6      116.87      136.86      4.74 o 
  -3   5   6       78.23       94.52      3.95 o 
  -2   5   6        6.90        4.41      2.86 o 
  -1   5   6     5627.77     5509.06     79.64 o 
   0   5   6        4.95       11.30      2.30 o 
   1   5   6     2752.81     2631.24     41.10 o 
   2   5   6        0.18        6.23      3.52 o 
   3   5   6      132.26       93.12      5.41 o 
   4   5   6       21.87       82.11     13.31 o 
   5   5   6      220.38      214.72      9.46 o 
   6   5   6        2.85        0.27      3.10 o 
   7   5   6      846.18      852.03     26.92 o 
   8   5   6       57.41       58.53      8.71 o 
   9   5   6      567.48      564.83     27.52 o 
 -13   6   6        9.53       14.06      6.47 o 
 -12   6   6       27.72       31.68      8.17 o 
 -11   6   6       28.75       34.16      7.47 o 
 -10   6   6      365.62      377.54     19.16 o 
  -9   6   6       11.21       20.90      7.56 o 
  -8   6   6     2550.13     2514.13     68.75 o 
  -7   6   6       86.95       77.63      4.39 o 
  -6   6   6     1682.47     1688.37     49.87 o 
  -5   6   6        5.00       15.05      2.66 o 
  -4   6   6       18.81       20.88      2.76 o 
  -3   6   6      294.54      310.78      8.00 o 
  -2   6   6     3425.01     3536.24     60.44 o 
  -1   6   6      364.06      347.54      8.41 o 
   0   6   6     4224.47     4453.04     70.14 o 
   1   6   6        7.88       21.68      3.00 o 
   2   6   6       20.64       31.30      3.42 o 
   3   6   6       29.85       28.87      4.37 o 
   4   6   6       82.57       76.14      4.56 o 
   5   6   6       43.19       29.95      4.83 o 
   6   6   6     1863.23     1752.06     44.00 o 
   7   6   6       72.61       90.55     11.35 o 
   8   6   6      518.20      550.56     26.27 o 
   9   6   6        2.08       -5.82      5.82 o 
 -12   7   6       21.23       34.97     10.23 o 
 -11   7   6        7.15        7.08      5.01 o 
 -10   7   6       17.15        8.59      4.97 o 
  -9   7   6      992.07      982.73     35.76 o 
  -8   7   6       57.00       54.00      7.34 o 
  -7   7   6     1963.88     1759.50     44.69 o 
  -6   7   6        2.78        4.66      2.64 o 
  -5   7   6        0.50        3.65      2.44 o 
  -4   7   6       68.81       55.76      3.63 o 
  -3   7   6      175.22      167.73      6.10 o 
  -2   7   6      434.71      410.10     10.37 o 
  -1   7   6     3593.85     3575.17     59.85 o 
   0   7   6      138.77      133.22      5.49 o 
   1   7   6      218.94      202.37      7.73 o 
   2   7   6      317.24      306.42      8.89 o 
   3   7   6      151.05      152.61      6.26 o 
   4   7   6       12.37       29.13      3.65 o 
   5   7   6      444.42      369.16     17.24 o 
   6   7   6       42.61       38.58      7.22 o 
   7   7   6     1009.42     1005.74     37.10 o 
   8   7   6       17.16       21.60      6.90 o 
   9   7   6      209.83      211.47     16.83 o 
 -12   8   6        0.23       -6.01      6.13 o 
 -11   8   6        0.63       13.38      5.32 o 
 -10   8   6       22.82       24.07      6.30 o 
  -9   8   6       42.51       45.90      7.87 o 
  -8   8   6      310.59      306.14     14.65 o 
  -7   8   6       31.91       45.32      6.16 o 
  -6   8   6      260.85      248.67     10.77 o 
  -5   8   6       60.85       67.12      5.00 o 
  -4   8   6        0.03        1.73      2.06 o 
  -3   8   6        0.32        1.82      2.01 o 
  -2   8   6      813.40      820.46     17.65 o 
  -1   8   6      183.52      200.10      6.91 o 
   0   8   6       68.39       88.18      5.18 o 
   1   8   6       17.75       20.47      5.08 o 
   2   8   6      581.99      640.61     15.00 o 
   3   8   6       10.79       11.30      2.53 o 
   4   8   6        9.12       20.19      5.51 o 
   5   8   6        2.45        1.04      3.72 o 
   6   8   6      182.51      224.99     15.01 o 
   7   8   6       67.74       83.39     15.61 o 
   8   8   6      346.72      290.53     17.93 o 
 -11   9   6       31.36       48.27      9.54 o 
 -10   9   6        4.59        3.97      5.26 o 
  -9   9   6      753.22      720.04     30.79 o 
  -8   9   6        3.17        9.36      4.65 o 
  -7   9   6       81.34       86.37      8.66 o 
  -6   9   6        0.47        2.51      2.88 o 
  -5   9   6       32.05       35.77      4.30 o 
  -4   9   6      102.18       84.71      7.35 o 
  -3   9   6      312.85      307.82      9.24 o 
  -2   9   6        4.35       15.15      4.46 o 
  -1   9   6      242.46      249.43      8.67 o 
   0   9   6       18.72       26.92      4.59 o 
   1   9   6     2977.40     2821.15     80.02 o 
   2   9   6      295.66      245.03     10.65 o 
   3   9   6        4.98       18.24      6.57 o 
   4   9   6        1.14       -2.31      4.14 o 
   5   9   6       88.40      102.93     11.15 o 
   6   9   6       21.50       22.20      6.71 o 
   7   9   6      229.83      206.27     15.66 o 
   8   9   6        1.74       15.71      6.43 o 
 -10  10   6      490.31      501.27     25.33 o 
  -9  10   6       14.79       12.63      6.23 o 
  -8  10   6      278.14      316.06     20.14 o 
  -7  10   6      142.29      150.18     10.75 o 
  -6  10   6      232.04      259.86     14.52 o 
  -5  10   6       85.16       70.96      5.85 o 
  -4  10   6      103.74      105.29      6.91 o 
  -3  10   6        2.43       12.50      6.76 o 
  -2  10   6      448.03      437.85     13.06 o 
  -1  10   6      190.36      163.30      7.43 o 
   0  10   6     1847.32     1810.02     43.70 o 
   1  10   6      136.62      129.03      7.76 o 
   2  10   6     1151.77     1104.37     53.12 o 
   3  10   6       16.95       20.35      5.48 o 
   4  10   6       10.98       15.67      5.15 o 
   5  10   6       83.64       94.34     10.36 o 
   6  10   6      193.06      219.44     15.59 o 
   7  10   6        2.60        0.18      4.80 o 
 -10  11   6        0.27       -2.45      8.28 o 
  -9  11   6      183.19      218.17     16.40 o 
  -8  11   6       33.91       51.42      8.56 o 
  -7  11   6      379.16      379.32     19.76 o 
  -6  11   6       31.78       37.70      6.93 o 
  -5  11   6        1.64        1.90      3.03 o 
  -4  11   6        0.14        1.57      3.15 o 
  -3  11   6       13.71       21.62      7.72 o 
  -2  11   6       47.40       47.41      5.46 o 
  -1  11   6      858.47      838.97     21.14 o 
   0  11   6        4.73       16.64      8.50 o 
   1  11   6      559.49      558.49     19.19 o 
   2  11   6        3.64        0.72      3.38 o 
   3  11   6      430.45      415.21     19.58 o 
   4  11   6       14.14        7.46      5.11 o 
   5  11   6       81.36       68.98      7.91 o 
   6  11   6        4.70        8.71      6.01 o 
  -8  12   6      190.77      228.07     15.41 o 
  -7  12   6        0.02       -1.14      3.62 o 
  -6  12   6      260.78      266.03     16.22 o 
  -5  12   6      125.29      123.45     10.94 o 
  -4  12   6        0.06        3.20      3.52 o 
  -3  12   6        4.03        5.43      3.66 o 
  -2  12   6      807.01      804.42     31.41 o 
  -1  12   6       43.16       47.50      6.94 o 
   0  12   6      583.54      560.55     19.75 o 
   1  12   6        0.10        3.29      3.50 o 
   2  12   6      268.46      304.94     16.40 o 
   3  12   6       14.00       26.24      6.91 o 
   4  12   6        8.94       17.83      6.32 o 
   5  12   6      172.83      162.43     12.67 o 
  -7  13   6      291.10      317.69     19.49 o 
  -6  13   6       52.98       56.44      8.39 o 
  -5  13   6      253.70      271.83     16.51 o 
  -4  13   6        3.02        5.66      4.26 o 
  -3  13   6      377.48      356.88     18.00 o 
  -2  13   6        4.44        0.01      3.68 o 
  -1  13   6      387.36      351.53     18.05 o 
   0  13   6        0.58        7.68      4.54 o 
   1  13   6      287.06      282.06     19.16 o 
   2  13   6       48.20       44.28      9.10 o 
   3  13   6        1.09        2.73      5.83 o 
   4  13   6        0.22       -2.86      5.12 o 
  -5  14   6        1.32        8.26      6.81 o 
  -4  14   6       11.20       20.66      6.91 o 
  -3  14   6       33.09       30.49      8.60 o 
  -2  14   6      188.06      197.80     13.81 o 
  -1  14   6        0.33       -1.68      4.45 o 
   0  14   6      576.96      582.69     29.09 o 
   1  14   6       70.18       52.92      9.97 o 
   2  14   6       39.79       51.16     10.25 o 
 -13   0   7      266.51      295.63     24.93 o 
 -11   0   7     1025.63     1078.22     40.24 o 
  -9   0   7      225.78      214.66     12.45 o 
  -7   0   7     1086.40     1279.47     34.40 o 
  -5   0   7     6039.41     6204.62    151.00 o 
  -3   0   7       10.52       15.88      5.00 o 
  -1   0   7     1823.63     2137.72     78.30 o 
   1   0   7     6413.46     6813.44    139.02 o 
   3   0   7     8887.06     9045.55    217.65 o 
   5   0   7      207.37      233.63     12.50 o 
   7   0   7      344.76      357.83     17.46 o 
   9   0   7      391.61      405.90     33.00 o 
 -14   1   7      166.73      147.47     17.04 o 
 -13   1   7        3.25        0.86      4.32 o 
 -12   1   7      710.59      735.44     25.79 o 
 -11   1   7      159.48      152.16      8.14 o 
 -10   1   7        3.78       10.57      4.98 o 
  -9   1   7        9.59        7.17      2.95 o 
  -8   1   7      192.77      203.98      7.61 o 
  -7   1   7       65.70       85.17      5.40 o 
  -6   1   7     1303.24     1247.63     21.79 o 
  -5   1   7      165.35      159.72      4.89 o 
  -4   1   7     6523.48     6335.26     80.01 o 
  -3   1   7      553.50      593.32     29.31 o 
  -2   1   7      463.97      507.03     19.72 o 
  -1   1   7      197.35      188.36      5.06 o 
   0   1   7       76.86       77.76      6.35 o 
   1   1   7      295.45      302.49      6.37 o 
   2   1   7     6081.60     6295.77    107.53 o 
   3   1   7       14.98       26.41      4.56 o 
   4   1   7     1802.24     1851.00     35.70 o 
   5   1   7      634.54      620.88     15.93 o 
   6   1   7       62.08       58.80      4.81 o 
   7   1   7       19.94       25.31      5.16 o 
   8   1   7      254.40      225.47     12.60 o 
   9   1   7        0.75       -5.21      5.63 o 
  10   1   7      286.05      260.98     20.60 o 
 -13   2   7      220.69      230.92     19.24 o 
 -12   2   7       37.81       41.77      6.08 o 
 -11   2   7      180.44      179.96     10.24 o 
 -10   2   7       44.44       45.41      4.44 o 
  -9   2   7       22.38       36.90      4.62 o 
  -8   2   7       30.46       30.51      3.69 o 
  -7   2   7      802.03      825.46     27.40 o 
  -6   2   7      241.33      223.05      6.73 o 
  -5   2   7     1587.29     1630.11     24.96 o 
  -4   2   7      324.73      363.85      7.12 o 
  -3   2   7     2062.28     2077.29     45.41 o 
  -2   2   7        0.07       11.61      5.91 o 
  -1   2   7     1431.94     1578.12     37.40 o 
   0   2   7      733.63      750.34     14.37 o 
   1   2   7      816.58      778.99     14.80 o 
   2   2   7        0.02        1.92      1.99 o 
   3   2   7     3338.37     3184.04     54.08 o 
   4   2   7        0.98       10.67      3.69 o 
   5   2   7      362.73      372.24     11.08 o 
   6   2   7       36.11       39.61      4.54 o 
   7   2   7       29.77       45.96      6.09 o 
   8   2   7        2.04        3.30      3.76 o 
   9   2   7      430.77      407.87     21.80 o 
 -13   3   7       16.44       15.73      7.98 o 
 -12   3   7      177.40      190.01     11.47 o 
 -11   3   7        0.10        4.47      3.84 o 
 -10   3   7        6.59       13.28      3.28 o 
  -9   3   7      458.19      440.38     12.93 o 
  -8   3   7      652.68      638.16     15.57 o 
  -7   3   7        2.13        5.54      2.52 o 
  -6   3   7     1864.75     1711.66     29.82 o 
  -5   3   7       94.32      103.61      7.97 o 
  -4   3   7     2891.33     3109.68     44.12 o 
  -3   3   7      957.92     1102.30     15.76 o 
  -2   3   7       87.17      118.28      8.50 o 
  -1   3   7       55.09       60.79      3.27 o 
   0   3   7     4717.19     4723.01     96.77 o 
   1   3   7       98.52       74.80      3.63 o 
   2   3   7      812.12      824.83     16.08 o 
   3   3   7        0.04        3.31      2.22 o 
   4   3   7      535.90      616.45     15.54 o 
   5   3   7       65.71       55.78      4.79 o 
   6   3   7       13.39       13.24      4.43 o 
   7   3   7       32.05       29.61      5.64 o 
   8   3   7      315.66      298.06     14.73 o 
   9   3   7       90.43       78.82     11.69 o 
 -13   4   7      311.29      313.94     23.48 o 
 -12   4   7        0.07       -0.86      5.13 o 
 -11   4   7      254.50      228.29     12.21 o 
 -10   4   7       77.52       92.25      8.04 o 
  -9   4   7       36.38       32.65      3.70 o 
  -8   4   7       23.15       35.83      4.06 o 
  -7   4   7     1703.31     1610.45     36.20 o 
  -6   4   7      193.50      190.10      6.41 o 
  -5   4   7     1438.88     1359.17     23.30 o 
  -4   4   7      490.11      507.18      9.81 o 
  -3   4   7      253.12      210.93      5.17 o 
  -2   4   7        6.53        7.26      1.49 o 
  -1   4   7      312.69      290.58      6.32 o 
   0   4   7        0.13        5.44      3.13 o 
   1   4   7     2722.46     2817.23     45.01 o 
   2   4   7        8.76       14.50      2.54 o 
   3   4   7       34.54       39.96      4.19 o 
   4   4   7       31.73       40.56      3.70 o 
   5   4   7      214.76      213.66      7.80 o 
   6   4   7       67.93       79.68      7.43 o 
   7   4   7       33.80       53.32      5.70 o 
   8   4   7       43.75       47.21      6.80 o 
   9   4   7      236.41      258.90     24.99 o 
 -13   5   7       18.37       21.76      7.44 o 
 -12   5   7      124.95      115.90      9.55 o 
 -11   5   7        1.67        0.34      4.15 o 
 -10   5   7       64.88       61.98      8.20 o 
  -9   5   7        5.35       10.15      3.72 o 
  -8   5   7      443.78      421.41     11.76 o 
  -7   5   7      265.95      227.23      7.73 o 
  -6   5   7     3992.18     3968.75     67.59 o 
  -5   5   7       14.83       18.61      2.58 o 
  -4   5   7       84.95       77.20      4.01 o 
  -3   5   7      109.77       99.78      4.44 o 
  -2   5   7      301.98      328.81      7.66 o 
  -1   5   7      102.89       88.19      4.44 o 
   0   5   7      475.38      447.58     16.65 o 
   1   5   7      288.29      269.07     23.83 o 
   2   5   7      495.19      485.51     11.61 o 
   3   5   7        0.03        1.68      2.08 o 
   4   5   7      468.92      477.67     12.35 o 
   5   5   7       11.94       15.57      5.38 o 
   6   5   7        0.59        1.82      2.80 o 
   7   5   7        4.59        1.42      3.76 o 
   8   5   7       81.63       77.57     10.14 o 
   9   5   7        6.41       14.66      7.46 o 
 -12   6   7       12.31       11.94      6.37 o 
 -11   6   7        1.02        4.54      5.11 o 
 -10   6   7      216.93      205.39     13.92 o 
  -9   6   7       38.72       50.86      7.40 o 
  -8   6   7      354.25      316.39     12.76 o 
  -7   6   7      956.41      936.07     20.19 o 
  -6   6   7      170.12      151.41      6.28 o 
  -5   6   7      295.91      277.99      8.37 o 
  -4   6   7      433.58      487.12     11.66 o 
  -3   6   7      495.78      465.75     11.19 o 
  -2   6   7       98.59      114.17      4.96 o 
  -1   6   7      171.49      169.67      6.03 o 
   0   6   7       49.01       44.97      3.49 o 
   1   6   7       71.12       91.78      4.61 o 
   2   6   7       15.66        7.97      2.75 o 
   3   6   7      773.97      810.93     17.85 o 
   4   6   7        1.14        1.97      2.23 o 
   5   6   7      363.34      324.77     14.41 o 
   6   6   7       13.50        7.21      3.96 o 
   7   6   7       26.51       35.16      7.60 o 
   8   6   7        0.77       -3.44      5.30 o 
 -12   7   7       71.69       85.88     11.42 o 
 -11   7   7      150.42      172.43     14.16 o 
 -10   7   7      105.61      104.48     10.58 o 
  -9   7   7       74.73       89.42     16.10 o 
  -8   7   7      433.84      449.37     19.26 o 
  -7   7   7      168.10      144.89      7.01 o 
  -6   7   7     1216.13     1180.50     23.84 o 
  -5   7   7        0.13       -0.46      2.15 o 
  -4   7   7      597.69      650.93     14.91 o 
  -3   7   7        1.00        3.37      2.35 o 
  -2   7   7       19.78       19.69      2.71 o 
  -1   7   7       14.29       21.87      3.29 o 
   0   7   7      104.21       93.81      5.77 o 
   1   7   7        2.93        1.68      2.25 o 
   2   7   7     1312.12     1226.62     30.84 o 
   3   7   7        1.39        0.23      2.03 o 
   4   7   7     1296.37     1244.05     32.59 o 
   5   7   7      146.59      123.00     10.28 o 
   6   7   7       11.77       24.15      6.62 o 
   7   7   7        0.03       -0.28      3.99 o 
   8   7   7      360.01      350.85     20.23 o 
 -12   8   7      160.61      159.90     15.36 o 
 -11   8   7      182.28      187.20     14.08 o 
 -10   8   7        8.71       15.68      5.72 o 
  -9   8   7      501.45      468.97     22.16 o 
  -8   8   7        0.72       -2.35      3.68 o 
  -7   8   7      288.69      283.17     10.58 o 
  -6   8   7      264.97      221.99      8.76 o 
  -5   8   7      784.89      805.46     18.07 o 
  -4   8   7        2.98        9.75      3.72 o 
  -3   8   7      192.53      182.92      7.67 o 
  -2   8   7        4.15       10.77      4.49 o 
  -1   8   7      162.15      161.74      6.90 o 
   0   8   7      100.42       82.79      4.88 o 
   1   8   7     3436.57     3329.34     62.71 o 
   2   8   7       11.88       20.57      3.37 o 
   3   8   7     1116.21     1069.67     23.67 o 
   4   8   7       36.77       45.54      6.73 o 
   5   8   7      266.57      253.41     13.09 o 
   6   8   7       66.16       75.70      8.74 o 
   7   8   7      141.85      156.92     11.90 o 
   8   8   7        0.02        0.60      4.65 o 
 -11   9   7        4.56       25.13     14.83 o 
 -10   9   7       24.01       34.60      8.16 o 
  -9   9   7       18.28       19.13      5.69 o 
  -8   9   7      221.74      235.34     14.43 o 
  -7   9   7       93.31       89.90      8.69 o 
  -6   9   7      714.24      718.88     21.09 o 
  -5   9   7      154.26      135.82      7.73 o 
  -4   9   7      434.39      465.27     14.64 o 
  -3   9   7        5.85        4.02      2.57 o 
  -2   9   7      239.90      266.85      9.66 o 
  -1   9   7       21.74       30.56      3.96 o 
   0   9   7      454.61      424.17     12.33 o 
   1   9   7       89.43       90.63      5.92 o 
   2   9   7     2460.18     2213.72     67.36 o 
   3   9   7        4.65       -0.91      3.56 o 
   4   9   7      331.74      327.46     15.67 o 
   5   9   7       49.72       62.38      8.05 o 
   6   9   7       16.86       29.86      6.78 o 
   7   9   7        0.02        7.58      6.11 o 
 -10  10   7      130.62      142.94     13.63 o 
  -9  10   7        2.51        2.61      5.12 o 
  -8  10   7      101.18       94.86     10.00 o 
  -7  10   7      163.07      169.76     11.85 o 
  -6  10   7       23.02       20.83      3.85 o 
  -5  10   7     1194.53     1136.13     30.77 o 
  -4  10   7        0.03        0.70      2.52 o 
  -3  10   7      765.68      742.62     24.20 o 
  -2  10   7      281.14      308.26     10.72 o 
  -1  10   7       15.48       13.82      3.26 o 
   0  10   7       45.94       57.30      4.87 o 
   1  10   7      602.13      565.13     19.18 o 
   2  10   7      104.62      100.83      6.92 o 
   3  10   7      982.34      942.38     33.04 o 
   4  10   7      138.52      165.44     11.24 o 
   5  10   7       90.43       94.94      9.59 o 
   6  10   7        0.34       -5.97      5.97 o 
  -9  11   7       96.87       91.80     10.23 o 
  -8  11   7       80.49       69.72      8.49 o 
  -7  11   7        1.23       -3.10      4.51 o 
  -6  11   7      672.61      663.68     26.88 o 
  -5  11   7        3.14       -0.48      2.97 o 
  -4  11   7     1291.60     1247.47     34.60 o 
  -3  11   7      174.52      166.50      9.51 o 
  -2  11   7       10.60       13.17      4.18 o 
  -1  11   7       12.85       11.63      3.28 o 
   0  11   7      378.19      358.08     13.77 o 
   1  11   7       74.04       58.88      8.28 o 
   2  11   7      523.17      522.41     28.49 o 
   3  11   7       62.14       67.65      8.54 o 
   4  11   7      363.94      372.56     19.91 o 
   5  11   7        0.24       -0.98      4.64 o 
  -8  12   7       22.88       27.46      6.95 o 
  -7  12   7      237.05      230.07     15.73 o 
  -6  12   7       57.89       50.11      7.90 o 
  -5  12   7      923.15      938.26     35.34 o 
  -4  12   7       29.03       32.23      5.51 o 
  -3  12   7      123.97      129.30      8.90 o 
  -2  12   7       50.30       47.56      5.93 o 
  -1  12   7       77.31       81.81      7.68 o 
   0  12   7       10.20       19.56      4.68 o 
   1  12   7      240.66      241.27     16.20 o 
   2  12   7       22.64       14.11      5.45 o 
   3  12   7      332.61      276.19     16.48 o 
   4  12   7       82.45      111.21     13.77 o 
  -7  13   7       29.50       33.48     15.00 o 
  -6  13   7      288.60      288.33     18.00 o 
  -5  13   7       95.14       91.37      9.98 o 
  -4  13   7      130.10      136.01     19.19 o 
  -3  13   7        6.27       16.46      8.20 o 
  -2  13   7       24.98       39.39      7.06 o 
  -1  13   7        1.70        9.98     10.91 o 
   0  13   7      232.64      239.91     17.58 o 
   1  13   7       10.52        6.21      5.03 o 
   2  13   7      186.80      189.56     14.84 o 
   3  13   7       40.76       56.27     12.22 o 
  -4  14   7        2.21        5.17      5.60 o 
  -3  14   7        3.22        8.00      5.89 o 
  -2  14   7        0.07       -1.94      4.52 o 
  -1  14   7        1.41        9.71      6.31 o 
   0  14   7       17.38       34.60     15.26 o 
 -14   0   8       18.97       15.54     11.19 o 
 -12   0   8      548.85      579.40     35.89 o 
 -10   0   8     1333.38     1320.24     44.23 o 
  -8   0   8      298.43      329.90     14.56 o 
  -6   0   8      352.67      342.24     12.50 o 
  -4   0   8     3222.75     2877.81    139.15 o 
  -2   0   8     3634.01     3886.98    202.58 o 
   0   0   8     1121.17      994.85     22.57 o 
   2   0   8      125.50      124.41      8.55 o 
   4   0   8      500.94      432.44     18.13 o 
   6   0   8      221.19      258.06     16.18 o 
   8   0   8        5.29       17.91      9.01 o 
 -13   1   8       27.50       27.26      6.88 o 
 -12   1   8       21.83       35.35      7.61 o 
 -11   1   8     1073.41     1063.59     28.77 o 
 -10   1   8        8.54       13.63      3.71 o 
  -9   1   8       67.11       67.89      4.90 o 
  -8   1   8        1.57        3.73      2.62 o 
  -7   1   8      238.40      256.46      8.48 o 
  -6   1   8      442.23      394.13     10.17 o 
  -5   1   8     1794.68     1820.76     27.25 o 
  -4   1   8     2163.79     2132.77     32.75 o 
  -3   1   8     4170.28     4312.14    178.34 o 
  -2   1   8        0.92        1.01      2.33 o 
  -1   1   8     1255.17     1104.01     17.20 o 
   0   1   8      469.29      492.81     20.87 o 
   1   1   8       11.42       14.06      2.64 o 
   2   1   8       14.12       15.77      2.73 o 
   3   1   8     1598.44     1748.19     34.26 o 
   4   1   8     1046.25     1068.01     24.44 o 
   5   1   8      426.92      479.06     14.16 o 
   6   1   8      237.87      232.69      9.99 o 
   7   1   8       48.33       41.56      6.20 o 
   8   1   8       29.41       35.19      7.63 o 
   9   1   8       12.84       17.87      7.89 o 
 -13   2   8        3.46       14.96      7.77 o 
 -12   2   8      406.36      408.12     17.44 o 
 -11   2   8      119.77      134.40      7.54 o 
 -10   2   8      982.07      987.47     25.11 o 
  -9   2   8       75.10       79.11      5.63 o 
  -8   2   8       10.96       11.66      3.84 o 
  -7   2   8      522.91      512.33     13.74 o 
  -6   2   8       97.12      122.32      5.08 o 
  -5   2   8       92.94       99.89      6.76 o 
  -4   2   8     5388.72     5266.92    112.94 o 
  -3   2   8      362.48      342.75      7.42 o 
  -2   2   8     3045.86     2749.12     85.43 o 
  -1   2   8      866.05      827.83     20.16 o 
   0   2   8       38.02       44.66      2.26 o 
   1   2   8       37.60       57.41      5.76 o 
   2   2   8      517.45      536.30     15.08 o 
   3   2   8      464.43      531.99     13.38 o 
   4   2   8     1038.46      920.27     21.31 o 
   5   2   8      563.33      626.40     16.95 o 
   6   2   8      892.00      898.65     23.38 o 
   7   2   8       73.54       82.23      8.08 o 
   8   2   8       61.05       56.96      8.84 o 
   9   2   8        0.13        5.44      7.24 o 
 -13   3   8      231.15      235.82     20.21 o 
 -12   3   8        0.02        0.25      2.89 o 
 -11   3   8      312.79      315.25     14.54 o 
 -10   3   8       33.13       33.19      4.28 o 
  -9   3   8      488.21      449.78     13.42 o 
  -8   3   8        6.70       13.23      4.92 o 
  -7   3   8       96.82      113.04      5.49 o 
  -6   3   8       21.77       26.76      2.84 o 
  -5   3   8      990.64     1005.99     17.40 o 
  -4   3   8        1.04        2.66      1.45 o 
  -3   3   8     3084.20     2859.10     72.97 o 
  -2   3   8       71.15       81.36      4.76 o 
  -1   3   8     1016.74      941.54     31.25 o 
   0   3   8       40.19       39.68      3.47 o 
   1   3   8       72.27      103.32      4.41 o 
   2   3   8      796.56      701.82     16.92 o 
   3   3   8      554.28      589.55     14.15 o 
   4   3   8      395.94      371.75     13.48 o 
   5   3   8     1950.95     2015.95     50.89 o 
   6   3   8       45.89       39.92      6.13 o 
   7   3   8      656.16      617.47     22.90 o 
   8   3   8        6.35        3.24      4.04 o 
   9   3   8       33.09       72.23     16.18 o 
 -13   4   8       18.91       18.49      6.87 o 
 -12   4   8      192.08      190.66     14.07 o 
 -11   4   8       32.05       32.97      5.56 o 
 -10   4   8      235.12      218.16     11.01 o 
  -9   4   8        1.01       13.91      7.05 o 
  -8   4   8     1672.75     1611.63     32.80 o 
  -7   4   8       10.93       10.13      2.92 o 
  -6   4   8      338.67      339.74      9.45 o 
  -5   4   8        7.55        8.89      2.09 o 
  -4   4   8      135.91      111.01      4.19 o 
  -3   4   8      187.46      212.88      5.43 o 
  -2   4   8     1160.98     1155.25     23.68 o 
  -1   4   8      233.90      249.30      9.27 o 
   0   4   8      208.33      198.94      5.41 o 
   1   4   8       79.10       92.68      4.95 o 
   2   4   8        2.12        8.03      3.12 o 
   3   4   8       95.70       74.59      5.26 o 
   4   4   8     2023.11     1959.77     40.05 o 
   5   4   8      157.94      155.74      7.10 o 
   6   4   8     1062.94     1077.52     33.09 o 
   7   4   8       65.75       69.34      8.35 o 
   8   4   8      162.38      174.30     17.80 o 
 -13   5   8      114.67      120.48     12.94 o 
 -12   5   8       30.37       15.84      6.45 o 
 -11   5   8      190.93      210.07     14.12 o 
 -10   5   8       38.47       46.88      7.24 o 
  -9   5   8     1362.90     1340.09     29.18 o 
  -8   5   8        3.88        1.85      2.45 o 
  -7   5   8      220.94      234.11      8.32 o 
  -6   5   8       12.86       10.10      2.92 o 
  -5   5   8      235.88      201.19      6.49 o 
  -4   5   8       30.22       34.05      3.01 o 
  -3   5   8      418.68      420.19      9.18 o 
  -2   5   8      325.44      292.31      7.60 o 
  -1   5   8      852.21      827.90     15.73 o 
   0   5   8       27.86       29.95      2.90 o 
   1   5   8        3.39        8.60      2.29 o 
   2   5   8     1041.16     1155.49     23.22 o 
   3   5   8      487.02      493.08     14.96 o 
   4   5   8       47.55       49.18      4.39 o 
   5   5   8     1498.71     1457.99     40.10 o 
   6   5   8       32.99       45.69      6.19 o 
   7   5   8      408.75      416.57     21.59 o 
   8   5   8        7.77       -0.19      4.39 o 
 -12   6   8      176.32      163.68     13.92 o 
 -11   6   8       31.82       47.54      8.17 o 
 -10   6   8      970.21      911.59     32.37 o 
  -9   6   8       44.68       63.00      7.78 o 
  -8   6   8      119.77      127.73      7.02 o 
  -7   6   8        8.29        4.70      2.36 o 
  -6   6   8       37.90       57.94      4.45 o 
  -5   6   8       50.80       61.38      7.34 o 
  -4   6   8      247.79      235.88      7.53 o 
  -3   6   8       21.77       38.61      7.28 o 
  -2   6   8     1236.04     1220.36     23.52 o 
  -1   6   8      424.89      418.72     10.86 o 
   0   6   8      172.19      204.62      6.81 o 
   1   6   8      579.20      539.47     13.14 o 
   2   6   8      794.22      765.46     16.73 o 
   3   6   8        7.20        8.87      3.34 o 
   4   6   8      733.84      718.59     17.97 o 
   5   6   8      283.03      245.84     11.62 o 
   6   6   8      564.57      575.02     25.19 o 
   7   6   8       37.61       47.01      8.40 o 
   8   6   8       32.80       39.67     17.63 o 
 -12   7   8       18.50       37.31      8.58 o 
 -11   7   8      258.84      269.67     15.98 o 
 -10   7   8       20.36       35.49      7.21 o 
  -9   7   8      180.15      174.34     12.11 o 
  -8   7   8       23.10       30.85      4.45 o 
  -7   7   8        2.17        0.27      2.19 o 
  -6   7   8       24.98       19.00      3.48 o 
  -5   7   8      395.31      381.39     10.90 o 
  -4   7   8      510.67      533.99     13.47 o 
  -3   7   8     1196.48     1216.91     24.86 o 
  -2   7   8      111.63       99.02      5.22 o 
  -1   7   8      952.91      941.40     20.33 o 
   0   7   8      118.76      113.84      5.81 o 
   1   7   8      185.13      183.94      9.87 o 
   2   7   8        1.51        2.01      2.43 o 
   3   7   8      598.23      570.44     14.51 o 
   4   7   8       14.13       17.80      4.43 o 
   5   7   8      580.11      555.80     20.91 o 
   6   7   8       93.14       85.36      8.93 o 
   7   7   8      341.38      360.69     21.60 o 
 -11   8   8       32.48       34.94      8.19 o 
 -10   8   8      178.94      185.56     12.20 o 
  -9   8   8      128.02      115.51     10.59 o 
  -8   8   8      161.09      160.18      9.99 o 
  -7   8   8       12.36       27.75      7.64 o 
  -6   8   8      233.80      225.87     11.71 o 
  -5   8   8        0.35        3.60      3.80 o 
  -4   8   8      899.53      885.42     20.52 o 
  -3   8   8      217.33      217.65      8.75 o 
  -2   8   8     1234.51     1248.28     26.98 o 
  -1   8   8     1631.55     1622.63     34.00 o 
   0   8   8      980.79     1052.72     23.21 o 
   1   8   8       64.92       73.96      4.96 o 
   2   8   8      140.67      133.40      6.69 o 
   3   8   8        0.81       -0.85      2.77 o 
   4   8   8      584.70      626.05     24.19 o 
   5   8   8       24.58       36.91      6.94 o 
   6   8   8      335.38      329.84     19.78 o 
   7   8   8        0.64        0.32      6.52 o 
 -11   9   8      200.40      166.79     15.29 o 
 -10   9   8       27.63       32.99      7.11 o 
  -9   9   8       35.38       39.53      7.53 o 
  -8   9   8       27.89       46.38      6.78 o 
  -7   9   8       16.73       25.23      4.36 o 
  -6   9   8       45.96       54.24      7.53 o 
  -5   9   8     1265.28     1225.13     31.14 o 
  -4   9   8        0.72       -0.84      2.22 o 
  -3   9   8     1059.40     1063.28     25.38 o 
  -2   9   8     1311.13     1328.75     30.36 o 
  -1   9   8      561.11      525.96     14.84 o 
   0   9   8       26.09       35.50      4.32 o 
   1   9   8       13.99       11.06      3.44 o 
   2   9   8       14.11       19.68      3.46 o 
   3   9   8      453.50      414.22     18.25 o 
   4   9   8       18.96       21.50      5.75 o 
   5   9   8      411.52      375.58     18.85 o 
   6   9   8        0.03        1.85      5.28 o 
 -10  10   8      199.36      226.28     16.94 o 
  -9  10   8        3.16        6.72      5.43 o 
  -8  10   8        4.50        6.10      4.99 o 
  -7  10   8       56.53       57.14      7.86 o 
  -6  10   8       42.69       41.48      5.33 o 
  -5  10   8      116.48      103.05      7.62 o 
  -4  10   8     1393.04     1384.44     36.76 o 
  -3  10   8      641.70      621.58     17.90 o 
  -2  10   8      488.01      474.73     14.59 o 
  -1  10   8      178.63      197.94      8.72 o 
   0  10   8       68.70       80.29      5.87 o 
   1  10   8      104.83       99.57      8.43 o 
   2  10   8       73.87       57.25      7.67 o 
   3  10   8        0.14        1.58      4.88 o 
   4  10   8      209.56      174.44     12.99 o 
   5  10   8       22.74       32.33      7.88 o 
  -9  11   8      130.78      129.95     12.71 o 
  -8  11   8       18.41       16.22      5.85 o 
  -7  11   8        0.04       -4.35      4.78 o 
  -6  11   8      190.95      174.20     12.42 o 
  -5  11   8       93.63       98.21      8.27 o 
  -4  11   8       85.33       92.36      8.61 o 
  -3  11   8      976.87      988.76     29.54 o 
  -2  11   8        0.79        3.20      2.79 o 
  -1  11   8      388.38      358.41     12.82 o 
   0  11   8       76.36       72.17      6.20 o 
   1  11   8        0.00        8.41      5.94 o 
   2  11   8       16.14        8.74      4.76 o 
   3  11   8       30.17       32.95      6.71 o 
   4  11   8       18.74       27.17      9.19 o 
  -8  12   8       88.10       92.36     14.59 o 
  -7  12   8        1.73        1.65      4.71 o 
  -6  12   8       38.24       47.84      7.88 o 
  -5  12   8       18.40       17.56      4.86 o 
  -4  12   8      459.84      464.11     25.69 o 
  -3  12   8       41.09       45.01      6.19 o 
  -2  12   8      631.39      628.31     24.78 o 
  -1  12   8        0.05        1.77      3.94 o 
   0  12   8        8.62        8.22      4.07 o 
   1  12   8       20.85       26.21      9.00 o 
   2  12   8       10.55        5.53      4.76 o 
   3  12   8       11.44       11.10      8.33 o 
  -6  13   8       50.60       51.70     13.89 o 
  -5  13   8      211.01      226.14     23.58 o 
  -4  13   8       76.65       77.13      9.03 o 
  -3  13   8      350.04      351.54     19.28 o 
  -2  13   8       25.27       30.39      7.85 o 
  -1  13   8      208.81      223.85     17.02 o 
   0  13   8       30.12       43.21     13.52 o 
   1  13   8        4.86        7.70      8.08 o 
 -13   0   9       77.51       70.41     12.54 o 
 -11   0   9      102.45      101.77     10.00 o 
  -9   0   9      296.16      312.33     14.44 o 
  -7   0   9        3.04        6.02      5.02 o 
  -5   0   9      609.12      557.45     55.77 o 
  -3   0   9      578.76      447.71     58.72 o 
  -1   0   9      937.38     1067.20     37.71 o 
   1   0   9      873.84      786.75     30.52 o 
   3   0   9      128.62      147.68     12.79 o 
   5   0   9      533.99      483.87     21.56 o 
   7   0   9      770.22      794.08     47.72 o 
 -13   1   9        0.02        1.17      5.28 o 
 -12   1   9       50.20       45.05      6.27 o 
 -11   1   9        1.97        5.92      4.03 o 
 -10   1   9      465.33      493.61     17.49 o 
  -9   1   9        0.01        1.96      2.64 o 
  -8   1   9      113.46      106.85      5.81 o 
  -7   1   9      221.92      236.14     13.11 o 
  -6   1   9     1297.18     1209.98     21.98 o 
  -5   1   9      504.61      494.21     14.64 o 
  -4   1   9       67.32       69.14      7.98 o 
  -3   1   9      116.82      159.36      7.67 o 
  -2   1   9     1149.15     1149.40     30.48 o 
  -1   1   9      532.50      593.98     18.17 o 
   0   1   9     1388.34     1313.53     33.36 o 
   1   1   9      190.88      191.10      7.18 o 
   2   1   9      500.99      554.11     18.80 o 
   3   1   9      170.74      167.98      7.80 o 
   4   1   9       25.50       37.02      4.18 o 
   5   1   9     1344.10     1346.41     32.53 o 
   6   1   9      813.88      849.97     23.77 o 
   7   1   9      198.41      201.99     11.95 o 
   8   1   9      414.97      397.38     30.80 o 
 -13   2   9      144.28      139.70     15.70 o 
 -12   2   9        0.02        3.04      4.36 o 
 -11   2   9      253.04      265.51     11.41 o 
 -10   2   9       43.03       49.58      8.76 o 
  -9   2   9     1023.96     1005.82     25.00 o 
  -8   2   9       28.12       48.76      8.28 o 
  -7   2   9     1257.68     1297.86     25.08 o 
  -6   2   9      114.82      135.41      5.40 o 
  -5   2   9      174.39      161.53      5.31 o 
  -4   2   9       92.39       86.38     11.44 o 
  -3   2   9       25.22       36.84      4.72 o 
  -2   2   9        7.85       20.70      4.45 o 
  -1   2   9     3363.74     3467.01     78.39 o 
   0   2   9      561.43      582.13     18.72 o 
   1   2   9     1575.03     1512.84     32.62 o 
   2   2   9       71.91       69.08      5.67 o 
   3   2   9      168.28      164.56      9.25 o 
   4   2   9       52.44       43.17      4.39 o 
   5   2   9      173.24      162.64      8.14 o 
   6   2   9       38.30       42.97      6.29 o 
   7   2   9      324.74      339.80     16.26 o 
   8   2   9      381.73      344.20     20.24 o 
 -13   3   9       12.47        7.36      5.90 o 
 -12   3   9        5.98        6.53      4.54 o 
 -11   3   9        8.30        7.91      4.11 o 
 -10   3   9      603.50      546.37     16.61 o 
  -9   3   9        2.55        8.28      5.56 o 
  -8   3   9     2181.74     2094.20     43.10 o 
  -7   3   9      139.79      130.85      7.53 o 
  -6   3   9      325.28      360.45      9.87 o 
  -5   3   9      121.31      129.12      5.80 o 
  -4   3   9      170.05      163.98      6.02 o 
  -3   3   9       18.31       14.84      2.51 o 
  -2   3   9     1555.82     1525.88     37.06 o 
  -1   3   9      625.58      558.64     17.80 o 
   0   3   9     1054.20      946.29     22.79 o 
   1   3   9      208.52      264.14      7.60 o 
   2   3   9      447.25      484.71     12.09 o 
   3   3   9      167.33      213.62      8.06 o 
   4   3   9        7.66        4.40      2.86 o 
   5   3   9       29.47       41.33      4.81 o 
   6   3   9      295.57      308.89     21.41 o 
   7   3   9       23.61       18.94      5.51 o 
   8   3   9      361.13      290.83     38.22 o 
 -13   4   9        1.96       -4.10      5.98 o 
 -12   4   9        2.77       -1.25      4.33 o 
 -11   4   9        1.50        1.13      3.53 o 
 -10   4   9      118.03      112.91      6.80 o 
  -9   4   9     2150.64     2066.15     51.37 o 
  -8   4   9        0.50       -2.66      2.66 o 
  -7   4   9     1315.62     1269.55     25.93 o 
  -6   4   9      253.60      255.97      7.91 o 
  -5   4   9       94.14      108.55      4.71 o 
  -4   4   9        0.01       -1.97      1.97 o 
  -3   4   9     1873.62     1841.86     36.26 o 
  -2   4   9      788.67      862.27     19.22 o 
  -1   4   9     1096.36     1046.31     23.41 o 
   0   4   9      364.59      326.34     10.49 o 
   1   4   9      855.32      843.62     17.29 o 
   2   4   9      549.97      519.69     13.84 o 
   3   4   9      181.78      206.03      8.71 o 
   4   4   9      110.24      138.91      6.97 o 
   5   4   9      164.88      171.37     10.29 o 
   6   4   9        0.10       -0.90      3.66 o 
   7   4   9      523.19      478.41     20.86 o 
   8   4   9       58.30       79.54     23.30 o 
 -13   5   9        9.90        8.39     12.43 o 
 -12   5   9        6.53        1.18      4.55 o 
 -11   5   9        0.01       -0.65      4.04 o 
 -10   5   9       70.97       76.51      6.99 o 
  -9   5   9       74.56       74.15      6.92 o 
  -8   5   9     1555.94     1461.50     32.30 o 
  -7   5   9       83.52       79.14      4.88 o 
  -6   5   9      228.73      248.55      8.31 o 
  -5   5   9      145.37      131.88      5.29 o 
  -4   5   9      365.02      351.63      8.71 o 
  -3   5   9       25.44       36.74      3.62 o 
  -2   5   9     1062.72     1046.16     24.23 o 
  -1   5   9       49.71       54.57      4.67 o 
   0   5   9      898.52      835.66     20.45 o 
   1   5   9      327.55      313.69     10.10 o 
   2   5   9      473.91      442.59     12.09 o 
   3   5   9       61.28       42.01      4.24 o 
   4   5   9       38.96       45.56      4.82 o 
   5   5   9        9.77        9.56      4.22 o 
   6   5   9      395.41      356.10     16.52 o 
   7   5   9       36.73       40.78      9.34 o 
 -12   6   9        1.31        1.87      5.00 o 
 -11   6   9       94.84       97.07     10.42 o 
 -10   6   9        8.39       12.20      7.20 o 
  -9   6   9       68.34       75.39      6.30 o 
  -8   6   9       53.18       57.53      4.73 o 
  -7   6   9      929.26      870.19     24.87 o 
  -6   6   9        7.59        3.69      2.47 o 
  -5   6   9       46.64       48.94      5.05 o 
  -4   6   9       27.75       28.25      3.00 o 
  -3   6   9      194.67      204.74      6.78 o 
  -2   6   9        0.93        0.45      1.62 o 
  -1   6   9     1701.76     1752.35     37.59 o 
   0   6   9      871.09      815.31     29.80 o 
   1   6   9     1181.11     1170.67     24.92 o 
   2   6   9        0.26        7.14      3.73 o 
   3   6   9      182.17      181.23      7.96 o 
   4   6   9        7.24        1.92      3.26 o 
   5   6   9      267.63      273.98     13.51 o 
   6   6   9       21.92       33.74      7.44 o 
   7   6   9      522.06      513.25     30.57 o 
 -12   7   9       40.27       35.84      9.84 o 
 -11   7   9       15.12       13.10      6.12 o 
 -10   7   9      287.67      307.60     17.41 o 
  -9   7   9       16.98       21.91      5.17 o 
  -8   7   9      372.12      371.13     16.33 o 
  -7   7   9       26.51       35.90      4.19 o 
  -6   7   9      531.50      491.12     13.20 o 
  -5   7   9      172.77      151.71      6.39 o 
  -4   7   9       30.75       47.18      4.02 o 
  -3   7   9       35.14       46.47      5.54 o 
  -2   7   9      616.59      591.51     14.95 o 
  -1   7   9     1717.80     1796.08     36.83 o 
   0   7   9     3325.31     3145.98     64.33 o 
   1   7   9       20.43       20.30      3.45 o 
   2   7   9      523.59      441.50     13.33 o 
   3   7   9       38.53       44.05      4.37 o 
   4   7   9       42.17       55.55      6.98 o 
   5   7   9      115.44      111.45     10.28 o 
   6   7   9      267.51      252.70     19.64 o 
 -11   8   9      166.31      148.35     15.80 o 
 -10   8   9       16.08       20.15      5.88 o 
  -9   8   9      157.91      158.76     11.25 o 
  -8   8   9       24.10       27.66      5.83 o 
  -7   8   9      244.77      253.48     11.33 o 
  -6   8   9      138.38      124.23      6.88 o 
  -5   8   9      230.18      223.55      8.90 o 
  -4   8   9        1.00        0.29      2.55 o 
  -3   8   9      248.71      262.75      9.82 o 
  -2   8   9      187.16      178.02      7.58 o 
  -1   8   9     1034.82      987.13     22.68 o 
   0   8   9        3.04        2.66      2.58 o 
   1   8   9     1132.97     1193.03     34.28 o 
   2   8   9        4.03        9.74      3.61 o 
   3   8   9        1.69       20.49      8.33 o 
   4   8   9        7.38        6.09      4.53 o 
   5   8   9      127.38      136.65     12.61 o 
   6   8   9        0.76       17.23     13.07 o 
 -10   9   9      122.63      127.84     13.05 o 
  -9   9   9        0.22       -3.55      4.10 o 
  -8   9   9      510.46      502.66     20.87 o 
  -7   9   9        1.70        0.60      2.90 o 
  -6   9   9      456.03      444.00     15.98 o 
  -5   9   9       29.97       35.58      4.65 o 
  -4   9   9        0.19        2.67      2.88 o 
  -3   9   9        1.23        4.25      2.96 o 
  -2   9   9      169.18      165.16      7.66 o 
  -1   9   9      210.31      198.89      8.74 o 
   0   9   9     1472.29     1390.59     32.28 o 
   1   9   9       16.20       19.12      3.77 o 
   2   9   9      174.52      167.82      8.74 o 
   3   9   9        6.89        2.82      5.61 o 
   4   9   9       12.79       19.53      7.40 o 
   5   9   9      167.00      198.72     18.04 o 
 -10  10   9        0.76        2.88      7.61 o 
  -9  10   9      187.41      180.56     16.71 o 
  -8  10   9       10.30        9.86      5.27 o 
  -7  10   9      582.05      586.37     24.74 o 
  -6  10   9       57.38       56.22      5.63 o 
  -5  10   9       82.40       76.69      6.35 o 
  -4  10   9        4.62        6.28      3.60 o 
  -3  10   9      106.86      115.00      6.90 o 
  -2  10   9        4.05        1.03      2.63 o 
  -1  10   9      648.64      685.09     19.70 o 
   0  10   9       28.50       36.64      4.58 o 
   1  10   9      265.52      263.36     11.70 o 
   2  10   9       61.25       57.23      9.08 o 
   3  10   9       13.87       14.65      6.55 o 
   4  10   9       71.45       77.46     10.20 o 
  -9  11   9       13.00        6.21     10.87 o 
  -8  11   9      297.19      286.15     19.75 o 
  -7  11   9       43.10       52.16      9.64 o 
  -6  11   9       44.86       45.75      7.54 o 
  -5  11   9        1.07        1.90      3.24 o 
  -4  11   9       36.52       38.33      5.57 o 
  -3  11   9        6.77        4.51      3.37 o 
  -2  11   9      383.14      339.42     13.91 o 
  -1  11   9       10.52       18.03      5.52 o 
   0  11   9       63.94      102.36     17.98 o 
   1  11   9        9.19       17.06      9.00 o 
   2  11   9        8.70        1.53      5.72 o 
   3  11   9        2.94       -2.67      5.61 o 
  -7  12   9      102.18      116.02     13.76 o 
  -6  12   9        5.91        4.41      5.68 o 
  -5  12   9       50.40       67.57      9.85 o 
  -4  12   9       82.57       99.20      8.75 o 
  -3  12   9      280.67      279.67     18.17 o 
  -2  12   9       23.73       43.60      8.52 o 
  -1  12   9      264.41      276.81     21.97 o 
   0  12   9       12.04       15.84      6.72 o 
   1  12   9       48.01       37.86      8.77 o 
   2  12   9       17.36       12.88      7.14 o 
  -5  13   9       10.37        0.63     11.65 o 
  -4  13   9        4.17        3.90      7.77 o 
  -3  13   9       13.53       25.76      7.78 o 
  -2  13   9      295.46      294.22     20.25 o 
  -1  13   9       75.87       93.85     14.72 o 
 -12   0  10      266.66      251.15     16.48 o 
 -10   0  10      110.10       94.46      9.01 o 
  -8   0  10        2.33       -3.26      3.26 o 
  -6   0  10     6351.88     6169.92    214.73 o 
  -4   0  10     1542.67     1579.60     61.66 o 
  -2   0  10        0.86        0.92      5.90 o 
   0   0  10     1502.29     1537.93    100.52 o 
   2   0  10      771.14      726.27     33.51 o 
   4   0  10      351.51      311.24     16.25 o 
   6   0  10       38.12       58.11     19.73 o 
 -13   1  10      153.74      148.99     17.47 o 
 -12   1  10       52.74       47.31      6.67 o 
 -11   1  10      128.40      120.42      7.96 o 
 -10   1  10       86.53       87.32      6.09 o 
  -9   1  10       13.53       12.39      3.74 o 
  -8   1  10      157.77      144.03      6.55 o 
  -7   1  10      643.48      612.37     16.44 o 
  -6   1  10      955.82      975.24     31.33 o 
  -5   1  10     2596.79     2613.48     68.63 o 
  -4   1  10        0.07       -1.44      2.93 o 
  -3   1  10      665.40      596.06     19.60 o 
  -2   1  10       96.31       91.11      7.12 o 
  -1   1  10      528.46      506.23     18.49 o 
   0   1  10       69.35       75.86      6.02 o 
   1   1  10      935.86      894.51     35.25 o 
   2   1  10      340.21      305.80     11.32 o 
   3   1  10       97.87      142.00      7.19 o 
   4   1  10        8.65       14.48      4.19 o 
   5   1  10      107.54      120.09      7.17 o 
   6   1  10        0.03        7.46      5.63 o 
   7   1  10       34.03       52.21     13.60 o 
 -13   2  10        6.06       10.25     11.19 o 
 -12   2  10      139.07      135.75     10.62 o 
 -11   2  10       44.32       65.05      6.15 o 
 -10   2  10      207.65      192.05      9.09 o 
  -9   2  10      176.53      175.30      7.93 o 
  -8   2  10      929.42      894.15     20.93 o 
  -7   2  10       77.12       94.51      5.34 o 
  -6   2  10      121.74      111.73      6.66 o 
  -5   2  10     1369.49     1294.67     37.23 o 
  -4   2  10     1351.90     1282.20     36.37 o 
  -3   2  10      174.28      171.20      8.69 o 
  -2   2  10       35.77       37.61      5.07 o 
  -1   2  10       22.66       50.27      5.10 o 
   0   2  10      262.34      305.05     13.96 o 
   1   2  10        7.97       11.34      4.40 o 
   2   2  10      616.88      542.84     15.90 o 
   3   2  10      245.37      230.38     10.50 o 
   4   2  10      504.80      517.12     16.21 o 
   5   2  10       75.16       63.57      6.56 o 
   6   2  10       23.92       33.01      8.48 o 
   7   2  10        7.36        0.60      6.86 o 
 -13   3  10      344.03      330.60     32.00 o 
 -12   3  10       18.73       28.53      8.22 o 
 -11   3  10      187.23      198.89     10.70 o 
 -10   3  10      309.62      293.30     11.83 o 
  -9   3  10      311.07      309.72     11.02 o 
  -8   3  10        5.19       10.38      3.51 o 
  -7   3  10      464.35      414.24     12.58 o 
  -6   3  10      102.87       91.24      4.99 o 
  -5   3  10      366.25      379.21     18.19 o 
  -4   3  10      106.51      116.57      8.39 o 
  -3   3  10     1244.33     1236.95     34.66 o 
  -2   3  10      224.82      230.78     15.54 o 
  -1   3  10        2.62        2.34      3.54 o 
   0   3  10      137.52      119.25      7.74 o 
   1   3  10      588.29      570.39     15.91 o 
   2   3  10      242.45      217.74      9.93 o 
   3   3  10     2205.82     2198.35     52.12 o 
   4   3  10       15.07       23.49      4.24 o 
   5   3  10      255.12      237.04     11.30 o 
   6   3  10        6.44        5.75      5.02 o 
   7   3  10       41.89       24.01      7.73 o 
 -13   4  10        0.77        6.38      8.24 o 
 -12   4  10      306.73      278.99     20.44 o 
 -11   4  10       54.98       69.68     16.06 o 
 -10   4  10       30.82       32.54      5.28 o 
  -9   4  10        8.07        7.91      3.15 o 
  -8   4  10       58.62       67.17      5.12 o 
  -7   4  10      133.86      124.70      7.96 o 
  -6   4  10      610.96      601.55     17.24 o 
  -5   4  10        4.88       10.71      3.99 o 
  -4   4  10      114.56      111.86      8.14 o 
  -3   4  10        0.72        1.95      2.05 o 
  -2   4  10      130.08      124.25      6.11 o 
  -1   4  10       92.08       81.54      7.66 o 
   0   4  10      145.77      140.00      7.46 o 
   1   4  10        7.06       -3.41      3.41 o 
   2   4  10     2265.42     2265.26     52.09 o 
   3   4  10        8.23       14.44      4.36 o 
   4   4  10     1228.28     1168.23     32.85 o 
   5   4  10        6.18        3.65      3.81 o 
   6   4  10       16.27       27.61      7.61 o 
   7   4  10       28.92       24.17     11.34 o 
 -12   5  10       78.40       74.67     16.72 o 
 -11   5  10        3.71        1.03      4.79 o 
 -10   5  10      113.55       97.87      7.72 o 
  -9   5  10       57.15       56.55      4.98 o 
  -8   5  10        1.83        3.17      2.76 o 
  -7   5  10      819.16      778.02     21.87 o 
  -6   5  10        4.37        4.95      2.92 o 
  -5   5  10      820.25      842.57     29.56 o 
  -4   5  10       55.14       46.71      4.73 o 
  -3   5  10       14.37       19.97      4.47 o 
  -2   5  10      191.18      177.97     11.37 o 
  -1   5  10        5.42       11.13      4.74 o 
   0   5  10      136.76      122.94      6.79 o 
   1   5  10     1719.85     1745.07     42.46 o 
   2   5  10        0.65        0.57      4.16 o 
   3   5  10     2041.19     1961.99     48.76 o 
   4   5  10       12.05        9.59      5.02 o 
   5   5  10      198.02      194.23     13.05 o 
   6   5  10        3.30        1.92      6.32 o 
 -12   6  10       38.15       40.25      9.82 o 
 -11   6  10      184.17      189.99     16.11 o 
 -10   6  10        0.51       -2.42      4.93 o 
  -9   6  10       11.74       16.02      8.61 o 
  -8   6  10      592.50      539.91     15.29 o 
  -7   6  10        5.09        1.20      2.66 o 
  -6   6  10      488.86      478.41     14.89 o 
  -5   6  10       10.82        8.71      3.48 o 
  -4   6  10      299.04      262.83     10.72 o 
  -3   6  10       18.91       23.68      4.14 o 
  -2   6  10       91.16       97.66      8.15 o 
  -1   6  10       18.80       26.98      3.90 o 
   0   6  10      890.30      841.93     28.02 o 
   1   6  10       19.89       31.03      4.80 o 
   2   6  10     1493.02     1453.73     36.43 o 
   3   6  10       12.62       13.62      5.03 o 
   4   6  10      139.84      173.62     12.14 o 
   5   6  10        9.34        8.84      6.21 o 
   6   6  10        0.02       -4.25      7.08 o 
 -11   7  10      169.83      161.65     15.43 o 
 -10   7  10        6.45        9.94      6.02 o 
  -9   7  10        2.01        1.57      4.78 o 
  -8   7  10       20.09       16.47      4.48 o 
  -7   7  10     1076.87      989.48     27.41 o 
  -6   7  10       37.49       56.02      5.43 o 
  -5   7  10     1077.40     1050.66     28.53 o 
  -4   7  10       44.97       43.54      4.88 o 
  -3   7  10      218.82      229.21     10.70 o 
  -2   7  10      103.47      107.81      7.22 o 
  -1   7  10      189.20      236.84     14.11 o 
   0   7  10      159.85      169.36      8.93 o 
   1   7  10      736.01      705.52     21.56 o 
   2   7  10       21.17       16.11      4.25 o 
   3   7  10      280.85      267.78     14.73 o 
   4   7  10        2.35        3.83      4.84 o 
   5   7  10        0.69        1.99      6.64 o 
   6   7  10        9.45       11.59      7.46 o 
 -11   8  10        4.55       -1.39      7.34 o 
 -10   8  10       10.51       11.87      8.85 o 
  -9   8  10       12.56       25.41      7.33 o 
  -8   8  10       22.65       28.71      8.97 o 
  -7   8  10       80.53       74.15      7.31 o 
  -6   8  10     1930.69     1793.18     47.41 o 
  -5   8  10        7.82        1.42      3.21 o 
  -4   8  10     1160.06     1128.63     31.92 o 
  -3   8  10      102.59       99.12      7.31 o 
  -2   8  10       83.87       80.95      6.68 o 
  -1   8  10        0.44        1.41      4.05 o 
   0   8  10      863.14      838.07     24.92 o 
   1   8  10      125.18      107.14      9.84 o 
   2   8  10      236.45      227.67     10.04 o 
   3   8  10        0.01       16.46      7.91 o 
   4   8  10       54.98       40.54      8.98 o 
   5   8  10        4.59        9.53      8.70 o 
 -10   9  10        2.73       -1.28      6.75 o 
  -9   9  10        3.37        7.09      5.38 o 
  -8   9  10        4.69       -0.70      5.00 o 
  -7   9  10      341.26      338.54     16.01 o 
  -6   9  10       22.97       22.27      6.52 o 
  -5   9  10     1497.01     1396.98     43.59 o 
  -4   9  10        6.33        6.58      3.65 o 
  -3   9  10       41.03       48.39      5.44 o 
  -2   9  10        8.46       14.53      4.01 o 
  -1   9  10       44.74       43.29      4.59 o 
   0   9  10       15.55       18.64      4.51 o 
   1   9  10      323.28      328.49     14.25 o 
   2   9  10      132.49      139.93     13.65 o 
   3   9  10       11.43        0.13      5.83 o 
   4   9  10        2.31        5.77      6.26 o 
  -9  10  10       32.46       54.52     13.88 o 
  -8  10  10       83.74      107.27     12.56 o 
  -7  10  10        2.97        3.81      5.47 o 
  -6  10  10      239.47      215.93     13.03 o 
  -5  10  10        4.22        5.22      4.26 o 
  -4  10  10      332.78      340.73     16.59 o 
  -3  10  10        1.13        4.19      4.58 o 
  -2  10  10        0.30        0.56      3.24 o 
  -1  10  10      123.40      117.29      7.86 o 
   0  10  10       95.12       98.86      8.85 o 
   1  10  10        3.12       -2.19      4.83 o 
   2  10  10      148.22      157.11     15.38 o 
   3  10  10       51.90       56.22     10.11 o 
  -8  11  10       10.74        2.35      6.46 o 
  -7  11  10      293.98      284.19     18.51 o 
  -6  11  10        0.76       -1.08      6.19 o 
  -5  11  10      100.71      109.95     11.44 o 
  -4  11  10        8.09        6.25      4.56 o 
  -3  11  10      270.13      278.26     15.36 o 
  -2  11  10        2.15        0.24      3.65 o 
  -1  11  10       23.10       22.04      5.81 o 
   0  11  10       36.84       24.68      7.16 o 
   1  11  10      162.04      151.53     14.46 o 
   2  11  10       26.42       36.16     15.28 o 
  -6  12  10       86.79       72.46     11.41 o 
  -5  12  10        4.02       -1.35      5.43 o 
  -4  12  10      110.31      131.21     12.68 o 
  -3  12  10        2.28        6.85      5.61 o 
  -2  12  10       73.56       77.67     10.55 o 
  -1  12  10        4.96        3.07      5.28 o 
   0  12  10       24.63       18.64      9.01 o 
 -13   0  11      225.76      197.30     31.38 o 
 -11   0  11      316.53      323.03     24.46 o 
  -9   0  11      407.91      406.54     27.42 o 
  -7   0  11        0.08        3.52      5.88 o 
  -5   0  11       19.02        8.55      5.44 o 
  -3   0  11     1910.41     1897.13     71.63 o 
  -1   0  11      372.89      448.59     26.32 o 
   1   0  11      386.53      433.79     26.03 o 
   3   0  11      148.05      188.04     21.91 o 
   5   0  11     2037.86     1928.84     84.97 o 
 -13   1  11        5.99        4.60      6.03 o 
 -12   1  11      263.31      257.66     18.72 o 
 -11   1  11      171.90      151.88     10.71 o 
 -10   1  11      623.26      577.86     24.53 o 
  -9   1  11      103.75      114.77      9.58 o 
  -8   1  11       94.74      113.80     10.03 o 
  -7   1  11      305.01      296.09     14.14 o 
  -6   1  11      250.16      244.00     13.68 o 
  -5   1  11      122.60      137.00      9.31 o 
  -4   1  11      753.30      790.77     24.76 o 
  -3   1  11       37.01       62.19     11.36 o 
  -2   1  11     1635.04     1486.50     44.04 o 
  -1   1  11        0.48       -3.70      3.98 o 
   0   1  11        9.83       12.97      4.07 o 
   1   1  11      271.67      273.94     15.79 o 
   2   1  11       97.71       90.93      7.40 o 
   3   1  11       25.30       32.26      6.71 o 
   4   1  11      909.98      984.33     33.42 o 
   5   1  11        0.02        2.79      4.80 o 
   6   1  11     1052.39     1030.20     45.36 o 
 -13   2  11       56.68       51.89     18.02 o 
 -12   2  11       72.96       55.26      9.74 o 
 -11   2  11      568.52      559.65     27.64 o 
 -10   2  11      164.04      164.31     12.07 o 
  -9   2  11      725.75      722.58     28.03 o 
  -8   2  11      343.94      311.95     18.93 o 
  -7   2  11       44.13       50.80      6.29 o 
  -6   2  11      174.12      181.58     11.03 o 
  -5   2  11      990.78      963.39     30.89 o 
  -4   2  11       53.63       74.50      7.26 o 
  -3   2  11      934.77      933.66     36.82 o 
  -2   2  11      491.62      479.23     19.50 o 
  -1   2  11      451.82      492.47     18.81 o 
   0   2  11        3.78        7.13      3.95 o 
   1   2  11       38.90       49.32      7.29 o 
   2   2  11        0.91        6.03      4.35 o 
   3   2  11     1380.16     1325.64     41.88 o 
   4   2  11        5.03        3.24      3.80 o 
   5   2  11      432.33      384.02     16.78 o 
   6   2  11        9.75        7.75      6.10 o 
 -12   3  11      102.28      120.61     18.95 o 
 -11   3  11      144.93      121.78      9.59 o 
 -10   3  11      396.80      393.95     20.66 o 
  -9   3  11      111.89      101.03      8.68 o 
  -8   3  11      174.91      172.00     11.63 o 
  -7   3  11        7.27        3.68      3.80 o 
  -6   3  11      116.30      108.43      9.02 o 
  -5   3  11      805.23      780.48     27.11 o 
  -4   3  11      967.68      965.01     30.21 o 
  -3   3  11      343.07      272.82     14.13 o 
  -2   3  11      297.75      265.85     12.52 o 
  -1   3  11      246.04      246.33     13.39 o 
   0   3  11      462.53      501.25     20.16 o 
   1   3  11        3.95        8.18      4.52 o 
   2   3  11      380.98      417.83     16.95 o 
   3   3  11        5.86       -5.06      5.06 o 
   4   3  11      718.52      713.34     26.23 o 
   5   3  11       54.37       57.67      9.91 o 
   6   3  11        9.21       12.05      8.00 o 
 -12   4  11        4.67        0.06      6.48 o 
 -11   4  11      197.20      201.40     16.60 o 
 -10   4  11       43.01       64.37      7.84 o 
  -9   4  11      104.55      108.41      9.14 o 
  -8   4  11        7.69       10.05      4.87 o 
  -7   4  11       54.13       57.56      7.22 o 
  -6   4  11       19.46       22.27      4.62 o 
  -5   4  11      354.88      345.62     14.79 o 
  -4   4  11      172.62      176.85     11.61 o 
  -3   4  11     1627.44     1646.56     48.99 o 
  -2   4  11       39.98       49.40      6.12 o 
  -1   4  11      612.74      618.67     22.18 o 
   0   4  11       19.88       16.65      5.26 o 
   1   4  11       58.44       52.06      6.96 o 
   2   4  11       32.55       53.80      6.80 o 
   3   4  11      438.66      421.25     18.03 o 
   4   4  11        5.11        6.80      3.89 o 
   5   4  11      298.98      315.05     20.66 o 
   6   4  11        4.40       -0.44      6.09 o 
 -12   5  11      319.48      325.42     30.18 o 
 -11   5  11       80.80       88.77     20.97 o 
 -10   5  11      121.73      139.45     13.16 o 
  -9   5  11        1.13        1.75      2.94 o 
  -8   5  11        0.45        0.91      2.80 o 
  -7   5  11       47.24       45.65      7.26 o 
  -6   5  11       55.58       48.39      6.19 o 
  -5   5  11      182.99      205.01     12.89 o 
  -4   5  11     1204.64     1197.90     37.76 o 
  -3   5  11      458.98      483.21     20.37 o 
  -2   5  11     1984.06     1926.60     55.37 o 
  -1   5  11        4.87        9.24      4.86 o 
   0   5  11       67.16       77.81      8.23 o 
   1   5  11        0.66       -1.19      3.92 o 
   2   5  11      139.68      134.87      9.94 o 
   3   5  11        6.14       -0.24      3.24 o 
   4   5  11      252.31      248.37     16.52 o 
   5   5  11        1.11       -6.25      6.25 o 
 -11   6  11      490.73      466.20     32.10 o 
 -10   6  11        0.96       -0.58      6.21 o 
  -9   6  11       85.63      101.67      8.10 o 
  -8   6  11       77.36       81.39     11.97 o 
  -7   6  11        5.83        3.02      2.98 o 
  -6   6  11      156.49      131.62      8.53 o 
  -5   6  11      721.50      683.74     20.58 o 
  -4   6  11        0.01        4.59      4.51 o 
  -3   6  11     1095.64     1090.76     36.37 o 
  -2   6  11      835.08      788.90     27.30 o 
  -1   6  11      821.21      772.51     30.97 o 
   0   6  11        2.99        7.38      4.69 o 
   1   6  11       50.59       74.41      7.35 o 
   2   6  11        8.79        6.01      5.70 o 
   3   6  11      595.65      555.18     26.69 o 
   4   6  11        1.14       -6.03      6.03 o 
   5   6  11      154.89      159.33     19.18 o 
 -11   7  11       17.99        7.99      8.85 o 
 -10   7  11      101.10      129.17     22.53 o 
  -9   7  11        7.29        4.03      6.15 o 
  -8   7  11       83.94       83.55      9.24 o 
  -7   7  11       45.53       47.40      5.58 o 
  -6   7  11      161.38      155.95      9.07 o 
  -5   7  11        2.82       12.04      5.68 o 
  -4   7  11      957.91      849.20     27.37 o 
  -3   7  11       12.12       17.26      4.52 o 
  -2   7  11      103.15      102.59      7.67 o 
  -1   7  11      104.52       99.64      9.61 o 
   0   7  11      252.67      239.77     13.72 o 
   1   7  11        0.94        2.30      4.12 o 
   2   7  11       71.68       81.79      7.63 o 
   3   7  11       12.82        9.56      6.48 o 
   4   7  11      245.65      214.87     22.47 o 
   5   7  11       14.29       10.87      9.94 o 
 -10   8  11        2.28       -1.72      7.24 o 
  -9   8  11      183.32      209.02     22.48 o 
  -8   8  11       73.17       81.73      9.81 o 
  -7   8  11       27.28       43.27      5.94 o 
  -6   8  11        2.47        1.35      3.27 o 
  -5   8  11      274.72      236.70     11.61 o 
  -4   8  11       46.39       50.12      5.55 o 
  -3   8  11       34.56       38.30      5.26 o 
  -2   8  11       17.46       24.12      7.20 o 
  -1   8  11       71.37       72.79      6.68 o 
   0   8  11       80.55       95.45      8.99 o 
   1   8  11        4.58       10.70      5.87 o 
   2   8  11       23.94       27.07      8.41 o 
   3   8  11       10.81        1.41      8.86 o 
   4   8  11       11.47       31.04     11.35 o 
  -9   9  11       17.05       27.19      9.33 o 
  -8   9  11      187.29      175.67     22.30 o 
  -7   9  11       12.30        5.82      5.80 o 
  -6   9  11      112.02      104.82     10.53 o 
  -5   9  11       70.19       68.81      7.55 o 
  -4   9  11      245.40      263.15     13.03 o 
  -3   9  11       42.67       51.63      6.20 o 
  -2   9  11      561.33      560.61     20.86 o 
  -1   9  11       15.57       27.17      6.21 o 
   0   9  11        7.36       18.53      5.93 o 
   1   9  11       41.90       46.91      9.50 o 
   2   9  11       10.74       15.94      8.96 o 
   3   9  11       12.88        7.07      9.63 o 
  -8  10  11       14.95       16.29     10.21 o 
  -7  10  11        2.77       -6.01      8.46 o 
  -6  10  11       38.23       37.47      8.10 o 
  -5  10  11      238.83      236.21     15.66 o 
  -4  10  11       39.13       39.78     12.74 o 
  -3  10  11      574.17      566.19     24.88 o 
  -2  10  11       68.30       64.43      8.37 o 
  -1  10  11      287.01      274.13     15.93 o 
   0  10  11        3.95        4.00      5.34 o 
   1  10  11       35.41       35.91     11.32 o 
   2  10  11        1.08       -0.05      6.63 o 
  -7  11  11        3.31        1.08      6.26 o 
  -6  11  11       25.19       18.26     10.32 o 
  -5  11  11        2.55        2.36      5.19 o 
  -4  11  11      229.58      234.75     21.93 o 
  -3  11  11       29.32       26.87      8.97 o 
  -2  11  11      310.78      356.20     25.92 o 
  -1  11  11        0.15       -1.57      6.37 o 
   0  11  11      109.40      114.16     16.94 o 
 -12   0  12        1.01       -7.91      7.91 o 
 -10   0  12      454.29      434.97     29.53 o 
  -8   0  12     2929.91     2955.86    128.62 o 
  -6   0  12        1.70       12.51      7.38 o 
  -4   0  12      121.68      112.93     13.73 o 
  -2   0  12     1730.28     1646.42     71.58 o 
   0   0  12     1114.27     1146.37     51.11 o 
   2   0  12      138.23      115.08     13.83 o 
   4   0  12       70.17       74.85     11.94 o 
 -12   1  12       34.07       51.79     10.16 o 
 -11   1  12       15.56       19.11      7.58 o 
 -10   1  12        8.96        9.42      5.04 o 
  -9   1  12      863.93      828.34     32.95 o 
  -8   1  12      359.85      343.56     18.76 o 
  -7   1  12      969.02      960.44     34.71 o 
  -6   1  12        0.47       14.87      5.91 o 
  -5   1  12        8.86        5.43      4.71 o 
  -4   1  12        8.51       15.38      5.47 o 
  -3   1  12      416.79      405.24     16.84 o 
  -2   1  12      347.21      294.49     14.68 o 
  -1   1  12      997.35      982.30     34.02 o 
   0   1  12      144.74      124.72     11.79 o 
   1   1  12      232.44      243.22     13.92 o 
   2   1  12       85.45       84.42      7.72 o 
   3   1  12      134.93      153.82     11.45 o 
   4   1  12        1.10       -0.75      3.86 o 
   5   1  12      242.24      231.64     18.21 o 
 -12   2  12        0.22        3.72      5.93 o 
 -11   2  12        0.04        3.81      4.45 o 
 -10   2  12      149.18      147.30     11.98 o 
  -9   2  12       83.47       79.75      9.18 o 
  -8   2  12      215.73      226.39     13.44 o 
  -7   2  12      120.00      126.26      9.64 o 
  -6   2  12      267.74      239.24     13.15 o 
  -5   2  12       37.13       40.83      6.80 o 
  -4   2  12      105.37       95.81      9.04 o 
  -3   2  12      123.04      137.99     10.66 o 
  -2   2  12      447.51      518.72     21.93 o 
  -1   2  12        5.73        4.15      4.57 o 
   0   2  12      647.77      661.75     25.48 o 
   1   2  12      254.19      245.60     13.39 o 
   2   2  12      148.76      151.23     11.30 o 
   3   2  12        7.84       16.53      5.55 o 
   4   2  12       11.75       11.88      5.21 o 
   5   2  12        0.75        0.12      5.68 o 
 -12   3  12        0.15       17.99     23.61 o 
 -11   3  12      157.52      151.19     12.21 o 
 -10   3  12        9.40        6.17      4.82 o 
  -9   3  12      134.09      131.15     10.82 o 
  -8   3  12      198.48      220.50     13.96 o 
  -7   3  12       94.17      102.06     11.39 o 
  -6   3  12       14.56       13.45      6.31 o 
  -5   3  12      180.09      185.88     11.45 o 
  -4   3  12      225.34      246.14     14.32 o 
  -3   3  12      367.79      404.33     18.89 o 
  -2   3  12      125.69      141.94      9.47 o 
  -1   3  12      888.18      807.08     29.92 o 
   0   3  12        0.61        2.83      4.66 o 
   1   3  12      625.16      670.57     26.22 o 
   2   3  12      177.54      171.75     11.28 o 
   3   3  12        3.21        5.36      4.46 o 
   4   3  12       20.07       22.38      6.91 o 
   5   3  12      139.66      176.70     16.28 o 
 -12   4  12       19.15       22.83     10.25 o 
 -11   4  12        0.33       -1.38      5.82 o 
 -10   4  12      336.84      330.95     17.36 o 
  -9   4  12        9.06        2.17      3.92 o 
  -8   4  12      259.23      264.46     14.83 o 
  -7   4  12       35.41       35.83      5.52 o 
  -6   4  12      186.07      173.56     10.85 o 
  -5   4  12       24.02       36.87      7.01 o 
  -4   4  12      142.97      110.19     10.01 o 
  -3   4  12       35.40       38.32      6.24 o 
  -2   4  12      675.71      613.48     23.66 o 
  -1   4  12        1.17       24.54     10.45 o 
   0   4  12     1345.40     1378.01     45.43 o 
   1   4  12       13.31       26.49      5.79 o 
   2   4  12      219.83      225.48     13.72 o 
   3   4  12       83.21       78.63      7.62 o 
   4   4  12       44.69       41.37      9.30 o 
   5   4  12       13.49       27.44     11.04 o 
 -11   5  12      123.55      104.18     15.43 o 
 -10   5  12       40.18       37.73     11.03 o 
  -9   5  12      381.96      383.97     19.60 o 
  -8   5  12        4.08        1.91      4.18 o 
  -7   5  12      325.50      317.89     16.46 o 
  -6   5  12        5.99        3.17      4.40 o 
  -5   5  12      185.76      186.12     12.81 o 
  -4   5  12      192.17      160.21     11.02 o 
  -3   5  12       28.85       38.51      5.70 o 
  -2   5  12       18.42       21.00      5.92 o 
  -1   5  12      809.31      776.98     32.26 o 
   0   5  12        0.00        1.13      3.51 o 
   1   5  12      816.47      801.45     28.87 o 
   2   5  12       19.43       20.41      6.12 o 
   3   5  12        5.84        9.27      5.54 o 
   4   5  12        6.64       18.46      7.87 o 
 -11   6  12       38.69       33.87     14.76 o 
 -10   6  12      123.93      158.56     21.09 o 
  -9   6  12       38.22       34.29      6.95 o 
  -8   6  12      289.73      285.67     15.97 o 
  -7   6  12       45.79       53.81      6.60 o 
  -6   6  12      761.74      694.12     28.12 o 
  -5   6  12        5.53        6.39      4.71 o 
  -4   6  12      155.95      159.91     12.04 o 
  -3   6  12        1.13        3.54      4.52 o 
  -2   6  12       86.33       87.85      7.53 o 
  -1   6  12      115.97      125.55     10.58 o 
   0   6  12      306.02      285.45     15.90 o 
   1   6  12       61.96       58.50      8.34 o 
   2   6  12      394.08      433.13     20.73 o 
   3   6  12       24.79       26.75      6.78 o 
   4   6  12        0.38       -1.00      6.64 o 
 -10   7  12        1.41       -5.25      8.68 o 
  -9   7  12      209.60      213.06     25.79 o 
  -8   7  12      141.20      118.01     12.48 o 
  -7   7  12      817.78      770.13     30.78 o 
  -6   7  12       53.48       46.10      7.52 o 
  -5   7  12       26.97       27.30      6.57 o 
  -4   7  12      223.27      217.08     13.90 o 
  -3   7  12      389.04      339.92     15.71 o 
  -2   7  12       60.52       75.08      9.01 o 
  -1   7  12      105.05       95.80      8.43 o 
   0   7  12      149.63      144.97     13.23 o 
   1   7  12      460.06      421.27     20.07 o 
   2   7  12        0.84        4.37      5.63 o 
   3   7  12       32.04       29.83      8.67 o 
  -9   8  12        0.07       -5.77      7.15 o 
  -8   8  12      478.75      446.65     26.55 o 
  -7   8  12       26.01       31.20      7.85 o 
  -6   8  12       91.71      100.12     10.04 o 
  -5   8  12      105.12       79.04      9.12 o 
  -4   8  12      137.09      159.62     16.39 o 
  -3   8  12       14.05       14.86      5.76 o 
  -2   8  12      639.33      647.00     27.13 o 
  -1   8  12       15.74        7.79      5.74 o 
   0   8  12      327.78      307.95     17.18 o 
   1   8  12       71.45       81.03      8.35 o 
   2   8  12       58.92       96.80     16.00 o 
   3   8  12       11.89       10.82      7.03 o 
  -8   9  12        8.10        0.78      7.47 o 
  -7   9  12      147.51      156.29     23.73 o 
  -6   9  12        4.03       -1.47      5.13 o 
  -5   9  12        4.92        6.92      6.06 o 
  -4   9  12        9.28       13.59      5.84 o 
  -3   9  12        1.40       -0.96      4.32 o 
  -2   9  12       61.77       59.68      8.37 o 
  -1   9  12      848.99      832.62     33.41 o 
   0   9  12       41.28       43.56      7.71 o 
   1   9  12       97.35       97.53     16.10 o 
   2   9  12        0.02        1.15      7.08 o 
  -7  10  12       11.59       24.88     11.42 o 
  -6  10  12       63.73       62.96     10.32 o 
  -5  10  12        5.54        8.11      6.39 o 
  -4  10  12       15.38       15.82      7.03 o 
  -3  10  12       91.71       97.51     11.82 o 
  -2  10  12      240.68      268.35     16.86 o 
  -1  10  12        5.61        7.42      6.25 o 
   0  10  12      472.23      436.90     30.48 o 
  -4  11  12       13.34       17.47     11.44 o 
  -3  11  12      229.20      193.77     20.10 o 
 -11   0  13      173.06      164.87     19.24 o 
  -9   0  13        9.23       26.86     17.09 o 
  -7   0  13      208.31      211.14     19.82 o 
  -5   0  13        4.23        8.49      7.24 o 
  -3   0  13      180.01      209.76     19.41 o 
  -1   0  13      104.69       79.26     14.14 o 
   1   0  13      164.13      158.78     17.29 o 
   3   0  13     1072.89     1053.16     56.06 o 
 -12   1  13      102.00      105.46     13.68 o 
 -11   1  13       10.76        8.06      5.42 o 
 -10   1  13        1.03        5.99      4.84 o 
  -9   1  13       51.12       54.10      9.47 o 
  -8   1  13      385.93      374.99     18.11 o 
  -7   1  13       52.28       53.30      8.07 o 
  -6   1  13       91.25      117.90     10.05 o 
  -5   1  13        0.70       -0.07      3.63 o 
  -4   1  13       84.16      107.22      8.73 o 
  -3   1  13        0.00       11.38      9.97 o 
  -2   1  13       40.06       84.90     21.32 o 
  -1   1  13       15.89       17.31      5.62 o 
   0   1  13      282.71      279.51     16.21 o 
   1   1  13       10.20       15.96      8.78 o 
   2   1  13      552.97      564.04     25.28 o 
   3   1  13       18.41       28.68      6.88 o 
   4   1  13      322.08      310.83     17.60 o 
 -12   2  13        0.10        4.32      7.83 o 
 -11   2  13       16.14       27.09      6.11 o 
 -10   2  13        9.36       13.29      6.93 o 
  -9   2  13       35.50       45.07      6.94 o 
  -8   2  13       49.81       50.72      8.07 o 
  -7   2  13      842.78      803.79     37.95 o 
  -6   2  13        0.08        3.25      4.58 o 
  -5   2  13      327.85      312.22     17.28 o 
  -4   2  13       18.79       36.98      7.17 o 
  -3   2  13       87.80       87.25      8.73 o 
  -2   2  13       15.26       22.13      6.21 o 
  -1   2  13      424.27      356.37     21.35 o 
   0   2  13        5.76        8.00      4.77 o 
   1   2  13      657.38      649.43     27.71 o 
   2   2  13       17.67       28.78      6.56 o 
   3   2  13      334.07      310.02     16.16 o 
   4   2  13        7.35        7.34      6.52 o 
 -11   3  13       15.44       26.42     10.84 o 
 -10   3  13        0.89        0.71      6.37 o 
  -9   3  13      145.22      142.14     13.54 o 
  -8   3  13      142.87      123.98     10.42 o 
  -7   3  13       27.23       36.82      6.59 o 
  -6   3  13     1171.24     1165.36     41.76 o 
  -5   3  13        1.47        3.20      6.82 o 
  -4   3  13      751.05      715.01     27.94 o 
  -3   3  13       61.77       85.68     14.51 o 
  -2   3  13        9.76       12.60      5.44 o 
  -1   3  13        9.06       10.31      5.34 o 
   0   3  13      618.21      593.85     25.55 o 
   1   3  13       10.08       15.73      6.05 o 
   2   3  13      329.69      288.48     16.68 o 
   3   3  13       25.04       23.56      6.19 o 
   4   3  13      225.37      218.37     19.28 o 
 -11   4  13       75.19       67.11     12.74 o 
 -10   4  13        0.20       -1.60      5.29 o 
  -9   4  13        7.40       13.19      5.50 o 
  -8   4  13       19.21       25.84      6.52 o 
  -7   4  13      190.34      211.35     13.36 o 
  -6   4  13       11.13        6.58      5.49 o 
  -5   4  13     1947.38     1908.23     63.02 o 
  -4   4  13      321.63      296.64     17.35 o 
  -3   4  13       70.02       79.51      9.02 o 
  -2   4  13       22.11       23.25      5.95 o 
  -1   4  13       56.87       72.31      8.96 o 
   0   4  13        7.79        4.69      4.38 o 
   1   4  13      392.72      358.37     17.58 o 
   2   4  13       13.37        7.64      6.28 o 
   3   4  13      271.62      290.42     21.95 o 
   4   4  13       12.48       14.43      7.71 o 
 -11   5  13       40.44       25.07     10.41 o 
 -10   5  13        6.01        1.77     14.45 o 
  -9   5  13       23.22       21.97      5.89 o 
  -8   5  13       47.32       61.20      8.24 o 
  -7   5  13       18.09       12.27      4.99 o 
  -6   5  13     1109.44     1017.22     45.70 o 
  -5   5  13        5.49       16.34      8.79 o 
  -4   5  13     1023.87     1030.79     38.81 o 
  -3   5  13      128.62      127.70     11.21 o 
  -2   5  13        2.08        9.93      4.96 o 
  -1   5  13        0.38        0.40      4.06 o 
   0   5  13       27.04       36.93      7.00 o 
   1   5  13       19.64       25.93      5.40 o 
   2   5  13      716.01      680.85     29.04 o 
   3   5  13       21.82       22.52     11.82 o 
 -10   6  13       14.02       11.95      7.91 o 
  -9   6  13       54.15       62.34     14.03 o 
  -8   6  13       30.53       46.91      7.46 o 
  -7   6  13      340.84      307.72     17.74 o 
  -6   6  13        8.98       25.68      6.81 o 
  -5   6  13      679.28      641.92     26.13 o 
  -4   6  13        8.66        4.37      5.00 o 
  -3   6  13      251.17      246.61     14.40 o 
  -2   6  13       30.26       33.90      5.85 o 
  -1   6  13       21.74       21.63      7.54 o 
   0   6  13       32.05       49.63      7.83 o 
   1   6  13      612.95      575.50     25.85 o 
   2   6  13        0.79        9.96      7.25 o 
   3   6  13      170.92      193.45     21.72 o 
  -9   7  13        9.50       14.77     10.65 o 
  -8   7  13      145.16      141.69     13.97 o 
  -7   7  13       69.50       68.46     10.66 o 
  -6   7  13      310.79      322.21     20.23 o 
  -5   7  13       22.16       41.98     16.78 o 
  -4   7  13       68.68       69.56      8.83 o 
  -3   7  13      198.18      185.20     12.72 o 
  -2   7  13       65.35       74.64      9.52 o 
  -1   7  13       14.62       19.84      5.11 o 
   0   7  13      343.78      328.25     17.47 o 
   1   7  13       24.88       19.62     14.22 o 
   2   7  13      317.91      313.11     28.42 o 
  -8   8  13        0.60       13.37     13.98 o 
  -7   8  13      130.10      138.33     14.29 o 
  -6   8  13       38.38       35.13      8.12 o 
  -5   8  13       83.15       79.30      8.91 o 
  -4   8  13        0.52        5.64      5.13 o 
  -3   8  13      123.49      135.08     12.31 o 
  -2   8  13        0.02        3.30      4.92 o 
  -1   8  13       32.48       42.53      6.96 o 
   0   8  13        7.16        3.99      4.98 o 
   1   8  13      253.67      220.21     23.58 o 
  -7   9  13       16.93        7.25      6.33 o 
  -6   9  13      198.98      197.34     17.11 o 
  -5   9  13        0.78       -0.73      4.97 o 
  -4   9  13       95.72       92.94     11.82 o 
  -3   9  13       32.27       49.44      8.55 o 
  -2   9  13       94.73       78.11     10.07 o 
  -1   9  13        1.68       -5.52      5.52 o 
   0   9  13       54.18       71.97     12.78 o 
  -4  10  13       33.76       52.20     14.65 o 
  -3  10  13        0.43       -1.60      5.41 o 
 -10   0  14      270.03      242.49     25.14 o 
  -8   0  14        0.24       11.16      8.49 o 
  -6   0  14       64.57       68.78     13.21 o 
  -4   0  14      200.22      218.26     21.05 o 
  -2   0  14     1064.73      976.58     76.75 o 
   0   0  14       28.69       38.40     16.78 o 
   2   0  14       48.41       60.07     12.82 o 
 -11   1  14      142.41      161.70     14.10 o 
 -10   1  14       13.22       16.43      6.95 o 
  -9   1  14      250.00      236.61     16.48 o 
  -8   1  14        0.60        2.13      4.36 o 
  -7   1  14       18.07       26.71      6.89 o 
  -6   1  14        0.78        8.04      5.33 o 
  -5   1  14      120.17      139.03     11.31 o 
  -4   1  14       25.19       23.23      8.05 o 
  -3   1  14      825.32      809.32     32.92 o 
  -2   1  14       72.09       88.57      9.55 o 
  -1   1  14      490.28      460.06     23.04 o 
   0   1  14       70.65       68.20     12.69 o 
   1   1  14        0.08        7.70      6.82 o 
   2   1  14       24.11       30.16      8.25 o 
   3   1  14      229.47      220.92     13.97 o 
 -11   2  14       17.73       25.11      6.90 o 
 -10   2  14      132.69      144.17     12.40 o 
  -9   2  14        1.25       -1.22      4.77 o 
  -8   2  14      194.14      177.41     14.04 o 
  -7   2  14       18.82       79.67     33.58 o 
  -6   2  14       59.91       66.21      8.32 o 
  -5   2  14        6.94       10.59      8.26 o 
  -4   2  14      725.23      631.43     26.85 o 
  -3   2  14      153.80      125.40      9.70 o 
  -2   2  14      576.34      588.00     26.62 o 
  -1   2  14       62.76       63.58      8.62 o 
   0   2  14      320.29      318.72     18.68 o 
   1   2  14       95.57       88.12      9.61 o 
   2   2  14       75.30       93.11     10.27 o 
   3   2  14       19.07       26.41      9.00 o 
 -11   3  14      143.27      147.57     20.66 o 
 -10   3  14        1.58        1.74      5.00 o 
  -9   3  14      129.14      135.16     12.62 o 
  -8   3  14        5.96       -0.57      4.40 o 
  -7   3  14        1.02        5.16      5.55 o 
  -6   3  14       13.12       18.37      8.48 o 
  -5   3  14      617.39      578.58     27.04 o 
  -4   3  14       31.16       33.63      7.35 o 
  -3   3  14      333.67      323.83     17.35 o 
  -2   3  14      102.08      105.83     10.73 o 
  -1   3  14      255.21      257.47     16.59 o 
   0   3  14       20.95       17.86      5.45 o 
   1   3  14        0.61       10.42      8.57 o 
   2   3  14        2.66        7.54      7.53 o 
 -10   4  14      310.97      288.47     18.17 o 
  -9   4  14        1.36        1.52      4.76 o 
  -8   4  14        4.85       14.86      6.38 o 
  -7   4  14       12.46        7.22      4.62 o 
  -6   4  14      217.46      185.69     14.45 o 
  -5   4  14       13.14       17.17      8.52 o 
  -4   4  14      385.26      387.18     20.89 o 
  -3   4  14        1.48       10.43      8.80 o 
  -2   4  14      198.62      200.84     14.62 o 
  -1   4  14       11.86       13.60      6.10 o 
   0   4  14        3.59       -3.44      4.92 o 
   1   4  14       57.41       53.92      8.62 o 
   2   4  14      145.09      144.79     18.39 o 
 -10   5  14        7.84       14.91     16.93 o 
  -9   5  14       37.98       27.35      6.68 o 
  -8   5  14        0.70        5.50      5.26 o 
  -7   5  14        0.35        9.87      9.94 o 
  -6   5  14        0.01        4.62      5.10 o 
  -5   5  14      183.59      212.24     15.42 o 
  -4   5  14        8.16        5.72      5.38 o 
  -3   5  14      221.74      224.08     15.77 o 
  -2   5  14       62.23       53.93      8.55 o 
  -1   5  14        7.28        7.47      5.38 o 
   0   5  14        0.16        5.30      5.21 o 
   1   5  14      112.29      126.18     11.72 o 
   2   5  14       36.84       33.87      8.72 o 
  -9   6  14       35.97       41.77      9.18 o 
  -8   6  14       42.72       45.13     11.79 o 
  -7   6  14       12.66       15.29      7.19 o 
  -6   6  14        1.40        4.53      5.12 o 
  -5   6  14        5.95        1.46      3.83 o 
  -4   6  14      387.78      391.32     21.68 o 
  -3   6  14       12.03       25.49      8.12 o 
  -2   6  14       94.04       92.49      8.88 o 
  -1   6  14       17.31        7.46      5.41 o 
   0   6  14        0.65        3.45      5.08 o 
   1   6  14        0.40       -6.45      7.03 o 
  -8   7  14        0.03       -3.20      5.78 o 
  -7   7  14        8.95       -1.96      5.42 o 
  -6   7  14        2.55        7.29      6.32 o 
  -5   7  14      293.99      266.06     16.45 o 
  -4   7  14       14.39       13.15      6.36 o 
  -3   7  14      609.23      571.35     27.99 o 
  -2   7  14        1.80        2.00      4.93 o 
  -1   7  14       48.28       57.11      8.50 o 
   0   7  14        7.89        8.94      5.15 o 
  -7   8  14       21.36       16.01      7.61 o 
  -6   8  14      143.50      152.55     15.53 o 
  -5   8  14        3.13       12.86      6.36 o 
  -4   8  14      292.47      296.49     19.19 o 
  -3   8  14        8.36        3.30      5.35 o 
  -2   8  14      289.56      234.50     17.02 o 
  -1   8  14        3.25        3.62      5.28 o 
  -9   0  15      239.91      230.10     24.62 o 
  -7   0  15      539.11      502.29     54.53 o 
  -5   0  15       10.92       17.51      9.24 o 
  -3   0  15      242.66      186.02     23.92 o 
  -1   0  15      470.43      500.07     36.28 o 
   1   0  15      709.49      679.23     44.97 o 
 -10   1  15       56.06       68.80     10.42 o 
  -9   1  15        4.16        2.17      5.24 o 
  -8   1  15      398.54      361.72     18.79 o 
  -7   1  15        2.03       10.29      8.66 o 
  -6   1  15       69.16       82.35     10.32 o 
  -5   1  15        2.96        4.89      4.37 o 
  -4   1  15       63.57       80.29     10.03 o 
  -3   1  15      101.37       87.06     11.27 o 
  -2   1  15      391.36      367.00     19.80 o 
  -1   1  15       59.38       67.66      8.83 o 
   0   1  15      352.45      357.25     21.21 o 
   1   1  15       48.78       51.92      9.42 o 
 -10   2  15        2.50        3.35      5.77 o 
  -9   2  15      429.61      448.57     25.31 o 
  -8   2  15       13.67       25.36      7.53 o 
  -7   2  15       67.43       60.63      8.67 o 
  -6   2  15        1.59       -4.07      5.17 o 
  -5   2  15       38.37       43.72      7.44 o 
  -4   2  15       11.55       10.01      5.39 o 
  -3   2  15       97.88      102.73     11.42 o 
  -2   2  15       35.90       45.60     10.67 o 
  -1   2  15      625.18      573.53     26.04 o 
   0   2  15       27.75       21.18      6.56 o 
   1   2  15       73.48       84.16     10.86 o 
  -9   3  15        5.51       13.40      5.96 o 
  -8   3  15      254.22      212.37     17.27 o 
  -7   3  15        0.37        4.33      5.56 o 
  -6   3  15      183.25      201.45     15.40 o 
  -5   3  15        1.72       -1.68      4.21 o 
  -4   3  15        2.60        4.56      8.77 o 
  -3   3  15       38.27       44.41      6.86 o 
  -2   3  15      320.17      312.86     19.61 o 
  -1   3  15        1.94        9.04     13.15 o 
   0   3  15      375.42      393.82     22.57 o 
   1   3  15       29.57       19.38      6.88 o 
  -9   4  15      162.98      133.95     12.61 o 
  -8   4  15       34.98       40.45      8.75 o 
  -7   4  15      408.41      374.96     21.90 o 
  -6   4  15        4.62       16.57      9.54 o 
  -5   4  15       13.43       19.79      6.42 o 
  -4   4  15        5.93        8.74      5.96 o 
  -3   4  15       63.89       74.33      8.84 o 
  -2   4  15       37.32       39.04      8.31 o 
  -1   4  15      169.68      208.83     15.06 o 
   0   4  15        0.02       -4.75      4.82 o 
  -8   5  15      229.41      230.63     17.24 o 
  -7   5  15        0.05       -1.75      4.58 o 
  -6   5  15      100.47      108.42     11.96 o 
  -5   5  15        8.59       16.29      6.72 o 
  -4   5  15       95.52       97.60     13.47 o 
  -3   5  15        0.35       -3.50      5.38 o 
  -2   5  15      107.12      119.80     12.45 o 
  -1   5  15       10.79       20.78      7.29 o 
   0   5  15      262.69      271.21     20.90 o 
  -7   6  15       98.12      104.86     11.90 o 
  -6   6  15        0.84        3.69      5.38 o 
  -5   6  15        0.09        0.33      4.50 o 
  -4   6  15        0.13        4.96      5.78 o 
  -3   6  15      169.00      164.08     14.59 o 
  -2   6  15       18.52       24.00     13.74 o 
  -1   6  15      218.18      224.82     16.97 o 
  -6   7  15       90.09       99.12     27.96 o 
  -5   7  15        3.87       14.00      6.68 o 
  -4   7  15        3.35        8.45      6.36 o 
  -3   7  15        0.91        2.84      6.00 o 
  -8   0  16      225.89      241.74     21.82 o 
  -6   0  16       96.24      105.13     18.02 o 
  -4   0  16      275.39      289.39     27.00 o 
  -2   0  16       56.13       66.75     14.69 o 
  -8   1  16       23.30       36.81      8.02 o 
  -7   1  16      224.81      208.87     14.45 o 
  -6   1  16       12.79       27.26      7.89 o 
  -5   1  16      281.36      300.01     19.74 o 
  -4   1  16       33.45       33.38      8.74 o 
  -3   1  16       83.08       94.50     13.65 o 
  -2   1  16       24.77       22.88      7.44 o 
  -1   1  16       40.14       32.55      8.37 o 
  -8   2  16       77.49       85.01     10.06 o 
  -7   2  16       14.63       20.73     12.47 o 
  -6   2  16      523.24      510.92     25.86 o 
  -5   2  16       11.94       21.84      7.39 o 
  -4   2  16       75.70       76.49      8.87 o 
  -3   2  16        3.69       -1.05      4.75 o 
  -2   2  16       99.43      115.67     12.61 o 
  -1   2  16        0.46       -6.36      6.36 o 
  -8   3  16        0.66        1.19     19.11 o 
  -7   3  16      236.72      211.05     17.05 o 
  -6   3  16        0.02       -4.18      5.70 o 
  -5   3  16      183.51      196.17     15.07 o 
  -4   3  16       37.92       27.45      7.80 o 
  -3   3  16       53.44       58.09      7.37 o 
  -2   3  16        0.03        5.28      5.37 o 
  -7   4  16       35.50       40.74      9.11 o 
  -6   4  16      211.09      185.40     14.94 o 
  -5   4  16       19.05       14.04      6.90 o 
  -4   4  16      166.61      194.92     14.74 o 
  -3   4  16        0.74       -2.73      5.11 o 
  -2   4  16       74.22       76.05     21.59 o 
  -5   5  16      328.83      313.14     25.70 o 
  -4   5  16       12.20        9.63     15.22 o 
                                                 
